# Supplementary material for: Projected declines in global DHA availability for human consumption as a result of global warming
Source: Ambio. 2019 Sep 12;49(4):865–80. doi: 10.1007/s13280-019-01234-6 (PMC7028814; doi:10.1007/s13280-019-01234-6)
Supplement: Supplementary file 1 — Supplementary material 1 (XLSX 2059 kb) [file 13280_2019_1234_MOESM1_ESM.xlsx]

## Sheet: Model Output Summary Data
Model Run Date
Jan 18 2019
Statistics	DHA_BaseCase_FAO01	DHA_BaseCase_FAO02	DHA_BaseCase_FAO03	DHA_BaseCase_FAO04	DHA_BaseCase_FAO05	DHA_BaseCase_FAO06	DHA_BaseCase_FAO08	DHA_BaseCase_FreshwaterTotal	DHA_RCP_26_FAO01	DHA_RCP_26_FAO02	DHA_RCP_26_FAO03	DHA_RCP_26_FAO04	DHA_RCP_26_FAO05	DHA_RCP_26_FAO06	DHA_RCP_26_FAO08	DHA_RCP_26_FreshwaterTotal	DHA_RCP_45_FAO01	DHA_RCP_45_FAO02	DHA_RCP_45_FAO03	DHA_RCP_45_FAO04	DHA_RCP_45_FAO05	DHA_RCP_45_FAO06	DHA_RCP_45_FAO08	DHA_RCP_45_FreshwaterTotal	DHA_RCP_60_FAO01	DHA_RCP_60_FAO02	DHA_RCP_60_FAO03	DHA_RCP_60_FAO04	DHA_RCP_60_FAO05	DHA_RCP_60_FAO06	DHA_RCP_60_FAO08	DHA_RCP_60_FreshwaterTotal	DHA_RCP_85_FAO01	DHA_RCP_85_FAO02	DHA_RCP_85_FAO03	DHA_RCP_85_FAO04	DHA_RCP_85_FAO05	DHA_RCP_85_FAO06	DHA_RCP_85_FAO08	DHA_RCP_85_FreshwaterTotal	ΔDHA_RCP_26_FAO01	ΔDHA_RCP_26_FAO02	ΔDHA_RCP_26_FAO03	ΔDHA_RCP_26_FAO04	ΔDHA_RCP_26_FAO05	ΔDHA_RCP_26_FAO06	ΔDHA_RCP_26_FAO08	ΔDHA_RCP_26_FreshwaterTotal	ΔDHA_RCP_45_FAO01
Trials	1000000	1000000	1000000	1000000	1000000	1000000	1000000	1000000	1000000	1000000	1000000	1000000	1000000	1000000	1000000	1000000	1000000	1000000	1000000	1000000	1000000	1000000	1000000	1000000	1000000	1000000	1000000	1000000	1000000	1000000	1000000	1000000	1000000	1000000	1000000	1000000	1000000	1000000	1000000	1000000	1000000	1000000	1000000	1000000	1000000	1000000	1000000	1000000	1000000
Base Case	9041.74	3789.06	1852.26	160037	6478.74	85.657	0	181285	8273.95	3241.8	1772.61	149307	5684.72	78.5992	0	168358	6697.09	2466.92	1440.45	115251	3903.97	65.1169	0	129824	5797.88	1747.81	1235.87	95878.9	3126.3	49.9807	0	107837	2751	97.8743	551.313	38096.3	94.668	28.6682	0	41619.8	767.791	547.262	79.6444	10730.8	794.021	7.05779	0	12926.6	2344.65
Mean	9022.26	3779.7	1846.28	159679	6465.98	85.4589	0	180879	8256.24	3233.63	1766.9	148966	5673.24	78.4139	0	167975	6683.04	2460.48	1435.82	114968	3895.67	64.9559	0	129508	5786.05	1748.47	1231.92	95637.1	3125.34	49.8546	0	107579	2863.85	490.325	575.457	41951.8	804.649	29.3703	0	46715.4	766.012	546.072	79.384	10712.7	792.744	7.04502	0	12904	2339.21
Median	5235.79	2747.76	1101.94	85731.3	4283.22	48.699	0	101308	4790.32	2347.7	1054.44	79965.2	3755.95	44.671	0	93968.9	3855.39	1767.02	853.322	61265	2532.74	36.8483	0	71924.5	3307.02	1213.69	726.343	50251.3	1983.9	27.737	0	58903.5	1405.03	135.109	289.088	17266.5	169.04	14.5708	0	20213.6	425.153	378.698	45.2469	5502.73	502.177	3.83632	0	7046.57	1298.31
Mode	---	---	---	---	---	---	0	---	---	---	---	---	---	---	0	---	---	0	---	0	0	---	0	---	0	0	0	0	0	0	0	0	0	0	0	0	0	0	0	0	---	---	---	---	---	---	0	---	---
Standard Deviation	12790.6	3925.37	2514.94	256614	7975.23	127.956	0	277167	11710.6	3365.69	2406.88	239465	7006.96	117.485	0	257865	9550.9	2616.95	1965.61	186491	4958.4	97.9418	0	200686	8372.93	2006.29	1705.01	157958	4160.34	77.1964	0	169941	4934.86	969.023	960.246	86789.6	1826.99	51.982	0	93099.9	1159.01	616.156	115.725	18297.6	1050.52	11.2171	0	20650.6	3539.33
Variance	1.63599e+08	1.54085e+07	6.32494e+06	6.58508e+10	6.36043e+07	16372.7	0	7.68213e+10	1.37138e+08	1.13278e+07	5.79306e+06	5.73435e+10	4.90975e+07	13802.6	0	6.64944e+10	9.12198e+07	6.84845e+06	3.86363e+06	3.47789e+10	2.45858e+07	9592.59	0	4.02747e+10	7.0106e+07	4.02521e+06	2.90706e+06	2.49507e+10	1.73084e+07	5959.29	0	2.88798e+10	2.43529e+07	939005	922072	7.53243e+09	3.33789e+06	2702.12	0	8.66758e+09	1.3433e+06	379648	13392.2	3.34801e+08	1.10359e+06	125.823	0	4.26449e+08	1.25269e+07
Skewness	7.05766	6.16498	7.01212	8.85876	7.57996	8.74021	---	8.62735	7.06384	6.19116	7.00005	8.8968	7.65862	8.84004	---	8.67102	7.14664	6.30628	6.97713	9.17433	8.08626	9.15659	---	8.93245	7.26304	6.49025	7.00141	9.5146	8.41483	9.8444	---	9.25396	8.28027	8.14424	7.46331	12.0563	11.3332	11.807	---	11.6535	7.93565	6.60567	7.95573	9.48495	7.90974	8.89061	---	9.13399	7.93565
Kurtosis	133.479	106.442	170.089	212.436	170.49	248.205	---	203.295	134.435	108.733	169.103	216.724	179.22	261.526	---	207.783	139.858	116.56	164.756	242.606	218.244	301.194	---	232.188	146.274	131.201	161.822	271.876	247.245	384.906	---	259.65	201.829	229.095	152.066	499.676	455.416	637.743	---	470.93	169.162	117.575	211.045	224.681	159.649	208.538	---	210.079	169.162
Coeff. of Variation	1.41767	1.03854	1.36216	1.60706	1.23341	1.49728	---	1.53233	1.41839	1.04084	1.3622	1.60751	1.23509	1.49826	---	1.53514	1.42913	1.0636	1.36898	1.62211	1.2728	1.50782	---	1.5496	1.44709	1.14745	1.38403	1.65164	1.33116	1.54843	---	1.57969	1.72316	1.97628	1.66867	2.06879	2.27054	1.76988	---	1.99292	1.51304	1.12834	1.45778	1.70802	1.32517	1.5922	---	1.60033	1.51304
Minimum	8.71845	50.0954	1.84217	114.499	52.9187	0.106019	0	665.045	8.06966	42.6147	1.77275	107.67	46.2132	0.0982484	0	578.949	6.62839	0	1.48325	0	0	0.0834052	0	117.818	0	0	0	0	0	0	0	0	0	0	0	0	0	0	0	0	0.648787	6.52377	0.0694153	6.82897	5.20105	0.00707302	0	58.769	1.98124
Maximum	791179	221443	232767	1.8732e+07	644786	12253.2	0	1.97746e+07	720904	202291	222298	1.79799e+07	589185	11648.6	0	1.89558e+07	576576	175174	178636	1.5593e+07	464489	10493.7	0	1.64346e+07	521319	150008	151744	1.42352e+07	410034	9197.18	0	1.49972e+07	384941	92267	61760.1	1.01853e+07	197747	7371.59	0	1.06949e+07	74464.3	30750.4	10469.1	1.21705e+06	55600.6	777.393	0	1.32306e+06	227396
Range Width	791170	221393	232765	1.87319e+07	644733	12253.1	0	1.9774e+07	720896	202248	222296	1.79798e+07	589139	11648.5	0	1.89553e+07	576570	175174	178635	1.5593e+07	464489	10493.6	0	1.64344e+07	521319	150008	151744	1.42352e+07	410034	9197.18	0	1.49972e+07	384941	92267	61760.1	1.01853e+07	197747	7371.59	0	1.06949e+07	74463.6	30743.9	10469	1.21705e+06	55595.4	777.386	0	1.323e+06	227394
Mean Std. Error	12.7906	3.92537	2.51494	256.614	7.97523	0.127956	0	277.167	11.7106	3.36569	2.40688	239.465	7.00696	0.117485	0	257.865	9.5509	2.61695	1.96561	186.491	4.9584	0.0979418	0	200.686	8.37293	2.00629	1.70501	157.958	4.16034	0.0771964	0	169.941	4.93486	0.969023	0.960246	86.7896	1.82699	0.051982	0	93.0999	1.15901	0.616156	0.115725	18.2976	1.05052	0.0112171	0	20.6506	3.53933
Percentiles	DHA_BaseCase_FAO01	DHA_BaseCase_FAO02	DHA_BaseCase_FAO03	DHA_BaseCase_FAO04	DHA_BaseCase_FAO05	DHA_BaseCase_FAO06	DHA_BaseCase_FAO08	DHA_BaseCase_FreshwaterTotal	DHA_RCP_26_FAO01	DHA_RCP_26_FAO02	DHA_RCP_26_FAO03	DHA_RCP_26_FAO04	DHA_RCP_26_FAO05	DHA_RCP_26_FAO06	DHA_RCP_26_FAO08	DHA_RCP_26_FreshwaterTotal	DHA_RCP_45_FAO01	DHA_RCP_45_FAO02	DHA_RCP_45_FAO03	DHA_RCP_45_FAO04	DHA_RCP_45_FAO05	DHA_RCP_45_FAO06	DHA_RCP_45_FAO08	DHA_RCP_45_FreshwaterTotal	DHA_RCP_60_FAO01	DHA_RCP_60_FAO02	DHA_RCP_60_FAO03	DHA_RCP_60_FAO04	DHA_RCP_60_FAO05	DHA_RCP_60_FAO06	DHA_RCP_60_FAO08	DHA_RCP_60_FreshwaterTotal	DHA_RCP_85_FAO01	DHA_RCP_85_FAO02	DHA_RCP_85_FAO03	DHA_RCP_85_FAO04	DHA_RCP_85_FAO05	DHA_RCP_85_FAO06	DHA_RCP_85_FAO08	DHA_RCP_85_FreshwaterTotal	ΔDHA_RCP_26_FAO01	ΔDHA_RCP_26_FAO02	ΔDHA_RCP_26_FAO03	ΔDHA_RCP_26_FAO04	ΔDHA_RCP_26_FAO05	ΔDHA_RCP_26_FAO06	ΔDHA_RCP_26_FAO08	ΔDHA_RCP_26_FreshwaterTotal	ΔDHA_RCP_45_FAO01
2.5%	603.145	558.584	130.478	8973.82	775.187	5.47651	0	12811.5	550.532	475.755	124.754	8364	677.783	5.01331	0	11776.2	437.012	339.173	100.206	6312.25	414.537	4.09665	0	8789.99	362.087	114.847	83.1213	4832.03	211.401	2.79056	0	6610.58	0	0	0	0	0	0	0	0	45.2931	69.9038	4.95805	534.55	82.8953	0.399529	0	896.244	138.314
5%	869.354	728.398	187.476	13134.7	1030.06	7.90917	0	17894.2	794.941	619.805	179.422	12245	900.201	7.25786	0	16488.8	633.716	448.093	144.251	9265.81	566.027	5.939	0	12376.9	529.218	214.212	120.332	7243.76	351.583	4.18036	0	9555.26	0	0	0	0	0	0	0	0	66.2231	92.5057	7.21499	791.227	111.696	0.584914	0	1245.28	202.229
95%	29108.7	10017.9	5869.9	533881	18654.2	277.22	0	588706	26634.9	8583.55	5618.14	497903	16386.3	254.276	0	547609	21632.4	6617.06	4578.81	386049	11433.2	211.185	0	424173	18851.3	4932.14	3949.82	324163	9416.67	164.11	0	355924	10299.3	2030.08	2058.35	160637	3431.26	104.13	0	175812	2535.64	1517.63	259.522	36542	2367.95	23.3202	0	42502.5	7743.23
97.5%	40385.6	13267.1	8081.39	763866	25534.2	389.175	0	836266	36970.5	11371.7	7733.96	713158	22411.6	357.348	0	776665	30122	8774.93	6317.27	553741	15691.1	297.416	0	603522	26279.3	6588.16	5469.22	465996	12973.4	232.253	0	507650	14743.4	2845.02	2929.11	238179	5024.57	149.916	0	259013	3561.94	2031.37	361.553	52899.5	3275.37	33.2346	0	60781.7	10877.3
	DHA Amount (tonnes)	2	3	4	5	6	7	8	9	10	11	12	13	14	15	16	17	18	19	20	21	22	23	24	25	26	27	28	29	30	31		ΔDHA Amount (tonnes)
		BaseCase	BaseCase	BaseCase	BaseCase	BaseCase	BaseCase	RCP_26	RCP_26	RCP_26	RCP_26	RCP_26	RCP_26	RCP_45	RCP_45	RCP_45	RCP_45	RCP_45	RCP_45	RCP_60	RCP_60	RCP_60	RCP_60	RCP_60	RCP_60	RCP_85	RCP_85	RCP_85	RCP_85	RCP_85	RCP_85			RCP_26	RCP_26	RCP_26	RCP_26	RCP_26	RCP_26	RCP_45	RCP_45	RCP_45	RCP_45	RCP_45	RCP_45	RCP_60	RCP_60	RCP_60	RCP_60
	FAO Zone	Base Case	Mean	Median	Standard Deviation	5%	95%	Base Case	Mean	Median	Standard Deviation	5%	95%	Base Case	Mean	Median	Standard Deviation	5%	95%	Base Case	Mean	Median	Standard Deviation	5%	95%	Base Case	Mean	Median	Standard Deviation	5%	95%		FAO Zone	Base Case	Mean	Median	Standard Deviation	5%	95%	Base Case	Mean	Median	Standard Deviation	5%	95%	Base Case	Mean	Median	Standard Deviation
Africa- Inland waters	01	9041.74	9022.26	5235.79	12790.6	869.354	29108.7	8273.95	8256.24	4790.32	11710.6	794.941	26634.9	6697.09	6683.04	3855.39	9550.9	633.716	21632.4	5797.88	5786.05	3307.02	8372.93	529.218	18851.3	2751	2863.85	1405.03	4934.86	0	10299.3		01	767.791	766.012	425.153	1159.01	66.2231	2535.64	2344.65	2339.21	1298.31	3539.33	202.229	7743.23	3243.86	3236.2	1796.22	4896.25
America, North- Inland waters	02	3789.06	3779.7	2747.76	3925.37	728.398	10017.9	3241.8	3233.63	2347.7	3365.69	619.805	8583.55	2466.92	2460.48	1767.02	2616.95	448.093	6617.06	1747.81	1748.47	1213.69	2006.29	214.212	4932.14	97.8743	490.325	135.109	969.023	0	2030.08		02	547.262	546.072	378.698	616.156	92.5057	1517.63	1322.14	1319.22	914.894	1488.46	223.485	3666.15	2041.25	2031.23	1411.25	2283.07
America, South- Inland waters	03	1852.26	1846.28	1101.94	2514.94	187.476	5869.9	1772.61	1766.9	1054.44	2406.88	179.422	5618.14	1440.45	1435.82	853.322	1965.61	144.251	4578.81	1235.87	1231.92	726.343	1705.01	120.332	3949.82	551.313	575.457	289.088	960.246	0	2058.35		03	79.6444	79.384	45.2469	115.725	7.21499	259.522	411.806	410.459	233.952	598.361	37.3056	1341.87	616.391	614.367	350.178	895.604
Asia- Inland waters	04	160037	159679	85731.3	256614	13134.7	533881	149307	148966	79965.2	239465	12245	497903	115251	114968	61265	186491	9265.81	386049	95878.9	95637.1	50251.3	157958	7243.76	324163	38096.3	41951.8	17266.5	86789.6	0	160637		04	10730.8	10712.7	5502.73	18297.6	791.227	36542	44786.5	44711.1	22966.4	76367.3	3302.29	152513	64158.6	64042	32898.4	109376
Europe- Inland waters	05	6478.74	6465.98	4283.22	7975.23	1030.06	18654.2	5684.72	5673.24	3755.95	7006.96	900.201	16386.3	3903.97	3895.67	2532.74	4958.4	566.027	11433.2	3126.3	3125.34	1983.9	4160.34	351.583	9416.67	94.668	804.649	169.04	1826.99	0	3431.26		05	794.021	792.744	502.177	1050.52	111.696	2367.95	2574.78	2570.32	1628.39	3405.74	362.196	7676.25	3352.44	3340.65	2119.01	4415.63
Oceania- Inland waters	06	85.657	85.4589	48.699	127.956	7.90917	277.22	78.5992	78.4139	44.671	117.485	7.25786	254.276	65.1169	64.9559	36.8483	97.9418	5.939	211.185	49.9807	49.8546	27.737	77.1964	4.18036	164.11	28.6682	29.3703	14.5708	51.982	0	104.13		06	7.05779	7.04502	3.83632	11.2171	0.584914	23.3202	20.5401	20.5029	11.1648	32.6448	1.70226	67.8682	35.6763	35.6042	19.3908	56.6775
Antarctica- Inland waters	08	0	0	0	0	0	0	0	0	0	0	0	0	0	0	0	0	0	0	0	0	0	0	0	0	0	0	0	0	0	0		08	0	0	0	0	0	0	0	0	0	0	0	0	0	0	0	0
Arctic sea	18	44.6193	44.5778	33.9201	38.3193	6.17753	119.055	34.7029	34.67	26.2425	30.0628	4.75368	93.0516	28.1929	28.1666	20.9853	25.0804	3.69448	76.938	22.2127	22.224	15.9839	21.0182	2.36609	63.1273	11.3879	12.3316	7.41997	14.9933	0	41.4617		18	9.91644	9.9078	7.13296	9.39453	1.23214	27.9287	16.4265	16.4122	11.8157	15.5619	2.04102	46.2635	22.4066	22.3871	16.1172	21.2273
Atlantic, Northwest	21	5241.64	5217.37	3386.71	6616.15	764.908	15354.4	4709.12	4687.2	3040.25	5945.05	686.272	13808.2	3859.66	3841.5	2478.94	4906	552.946	11369.6	3502.82	3486.27	2236.06	4486.52	490.058	10360.3	2511.57	2504.82	1554.97	3408.35	256.478	7706.82		21	532.523	530.166	328.839	724.36	68.9155	1612.21	1381.98	1375.87	853.39	1879.83	178.847	4183.94	1738.82	1731.12	1073.74	2365.22
Atlantic, Northeast	27	50183.4	50049.4	39842.8	40804	9652.34	123117	45207.6	45086.3	35860.1	36798.7	8681.64	111004	36692.4	36593	28900.4	30265.3	6906.34	90979.8	33249.1	33158.8	26022.7	27792	6092	83196	23954.4	23942.6	18110.2	21861.8	3190.54	63674.7		27	4975.84	4963.07	3747.15	4495.27	848.937	13020.8	13491	13456.4	10159.7	12188	2301.73	35303.4	16934.3	16890.9	12752.7	15298.8
Atlantic, Western Central	31	4256.76	4242.03	2951.85	4560.51	734.54	11876.2	3687.34	3674.61	2553.76	3956.37	634.176	10300.4	3137.36	3126.55	2161.95	3393.33	530.344	8808.11	2853.99	2844.19	1956.26	3114.71	471.51	8058.22	1908.58	1909.86	1258.69	2275.24	196.663	5702.08		31	569.412	567.418	377.777	661.803	86.5277	1653.05	1119.4	1115.48	742.666	1301.03	170.103	3249.71	1402.77	1397.86	930.67	1630.38
Atlantic, Eastern Central	34	19107.7	19096.3	12585	21753.6	2684.26	56634	16903.1	16894.3	11120.5	19272.9	2367.49	50148	14687.5	14681.2	9628.93	16848.5	2034.77	43692.1	13349.7	13345	8714.94	15431.8	1817.56	39890.3	8896.81	8923.2	5573.79	11131.7	825.442	27846.1		34	2204.58	2202.07	1388.23	2702.3	275.679	6764.21	4420.17	4415.14	2783.39	5418.1	552.735	13562.2	5757.94	5751.39	3625.79	7057.89
Mediterranean and Black Sea	37	14098.1	14015.4	7060.23	23541.7	937.977	48714.3	10821.7	10757	5395.13	18126.3	713.218	37458	8874.34	8820.64	4365.68	15059.1	558.522	30939.2	7219.67	7182.03	3453.06	12613.2	382.606	25527.4	4296.91	4450.93	1850.45	8841.74	0	16920.8		37	3276.4	3258.36	1566.71	5841.95	197.006	11512.7	5223.81	5195.05	2497.92	9314.25	314.102	18355.6	6878.48	6840.61	3289.15	12264.6
Atlantic, Southwest	41	6945.89	6915.28	4314.56	9075.39	962.967	21023.2	6935.13	6904.57	4307.59	9061.25	961.467	20989.7	6155.47	6128.26	3821.79	8046.29	851.118	18638.9	5757.81	5732.3	3570.8	7537.24	793.091	17446.7	4244.68	4225.95	2591.62	5685.6	542.497	13013		41	10.7626	10.7163	6.41275	15.1157	1.32014	33.4562	790.423	787.027	470.965	1110.13	96.9538	2457.09	1188.08	1182.98	707.907	1668.63
Atlantic, Southeast	47	10083.5	10044.9	7330.18	10360.6	1781.77	26713.1	10076.5	10037.9	7325.34	10353.3	1780.5	26691.9	8976.5	8941.98	6521.81	9228.22	1581.87	23789.4	8330.64	8298.48	6042.89	8581.44	1461.35	22117.4	6189.56	6165.6	4417.03	6553.28	1007.04	16749.2		47	7.03983	7.01405	4.87571	7.89025	1.09974	19.5996	1107.02	1102.97	766.71	1240.75	172.935	3082.06	1752.88	1746.46	1214.03	1964.63
Indian Ocean, Western	51	19276.8	19214	13479.5	20323.3	3392.45	53422.4	18603.5	18543	13008.3	19613.8	3274.2	51567	16303.5	16250.8	11378.2	17229.5	2855.67	45288.8	14814	14766.4	10306.9	15727.6	2569.87	41222.8	10680.3	10650.8	7266.05	11845.1	1602.29	30530.5		51	673.284	670.975	450.386	770.309	104.243	1941.54	2973.34	2963.14	1988.98	3401.82	460.358	8574.17	4462.84	4447.53	2985.36	5105.96
Indian Ocean, Eastern	57	30504.5	30379.7	19904.5	36878.8	4714.65	88964.5	30054.6	29931.6	19608.8	36332.7	4646.09	87671.9	26463.7	26355.4	17249.5	32025.8	4077.49	77295.9	24333.6	24234	15834.3	29524.8	3725.36	71171.4	17914.5	17843.5	11457.1	22383.3	2481.52	53277.2		57	449.945	448.109	281.451	586.625	61.3651	1356.78	4040.8	4024.31	2527.61	5268.28	551.099	12184.7	6170.94	6145.76	3860.07	8045.5
Pacific, Northwest	61	102158	101613	56181.6	155301	10167.1	334677	82117.3	81673.9	45049.6	125092	8103.1	269349	66608.8	66245	36154.5	102720	6313.05	219960	57405.6	57103.2	30700.7	90146.2	5007.45	191269	30523.2	31752.8	14830.8	58264	0	115822		61	20040.9	19939.3	10551.5	32594.3	1782.57	67086.9	35549.3	35369.2	18716.7	57817.1	3161.99	119002	44752.5	44525.7	23562.2	72785.1
Pacific, Northeast	67	13139.3	13065.1	6579.42	21953	874.87	45425	10234.2	10175.1	5101.1	17147.1	674.723	35417.1	8318.23	8269.36	4093.99	14122.2	524.852	28973.7	6567.09	6535.97	3129.61	11542.2	334.746	23285.3	3399.18	3647.06	1420.23	7575.88	0	14196.9		67	2905.09	2889.95	1389.09	5178.73	174.945	10213.6	4821.1	4795.97	2305.24	8594.29	290.328	16949.9	6572.23	6537.98	3142.56	11715.9
Pacific, Western Central	71	34935.6	34916.9	22443.7	41229.2	4502.3	105824	31658	31643	20322.5	37396.2	4073.63	95936	27088.2	27078.2	17331.6	32186.3	3446.91	82288.4	24767.3	24759.8	15785.3	29623.6	3105.8	75478	16991.9	17025.6	10426.5	21711.2	1585.1	53792.1		71	3277.57	3273.96	2012.64	4156.15	376.911	10251.1	7847.4	7838.76	4818.82	9950.96	902.429	24544	10168.3	10157.1	6244	12894
Pacific, Eastern Central	77	7066.6	7050.73	5094.93	6846.42	1294.28	19192.8	6365.09	6351.01	4587.16	6173.55	1163.31	17298.3	5559.1	5547.08	3995.21	5422.43	1005.61	15172.8	5289.99	5278.65	3795.12	5178.55	949.997	14471.9	3472.8	3471.94	2405.76	3678.57	463.067	9973.32		77	701.508	699.718	483.424	740.977	113.054	1991.83	1507.49	1503.65	1038.85	1592.31	242.946	4280.3	1776.61	1772.07	1224.3	1876.56
Pacific, Southwest	81	3167.83	3149.26	1591.17	5272.23	212.246	10922.6	3211.12	3192.31	1612.8	5344.94	215.073	11075	2881.36	2864.35	1446.89	4794.45	192.875	9936.07	2720.32	2704.19	1365	4528.87	181.762	9380.9	2116.7	2103.88	1049.56	3561.8	136.831	7335.37		81	-43.2921	-43.0559	-20.7654	76.9286	-152.147	-2.62033	286.474	284.911	137.409	509.055	17.3391	1006.79	447.506	445.064	214.649	795.202
Pacific, Southeast	87	34680.4	34522.3	22056.2	43913.9	4865.33	103099	34121.4	33965.9	21698.5	43204.1	4788.71	101436	30351.9	30213.4	19286.2	38468	4246.26	90327.6	28050.1	27922.1	17798.7	35629.3	3902.87	83617.2	21541.2	21443.7	13473.6	27940.8	2813.23	65080		87	559.011	556.477	340.252	760.337	69.5688	1717.18	4328.52	4308.9	2634.64	5887.43	538.684	13296.4	6630.27	6600.21	4035.64	9018.15
Atlantic, Antarctic	48	14.107	14.0575	10.0029	15.155	2.31291	38.3533	14.3224	14.2721	10.1562	15.3881	2.34786	38.9333	12.5035	12.4595	8.85748	13.4407	2.04403	34.0183	12.0009	11.9587	8.49682	12.9125	1.95825	32.6793	8.69818	8.66788	6.06069	9.61166	1.31696	24.1014		48	-0.215397	-0.214649	-0.145625	0.251558	-0.612109	-0.0312501	1.60351	1.59794	1.0841	1.87271	0.232634	4.55669	2.10611	2.09879	1.42389	2.45968
Indian Ocean, Antarctic and Southern	58	52.8849	52.8416	39.1148	47.9139	6.23817	145.951	54.3204	54.2761	40.1804	49.2188	6.40592	149.946	48.4886	48.4486	35.8508	43.9653	5.71667	133.8	45.4381	45.4004	33.5457	41.2756	5.3481	125.547	34.851	34.8216	25.3304	32.4151	3.95623	97.7207		58	-1.43553	-1.43446	-1.00449	1.42766	-4.16488	-0.152723	4.39632	4.39303	3.07626	4.3722	0.467712	12.7546	7.44683	7.44126	5.2108	7.40597
Pacific, Antarctic	88	15.7062	15.6944	11.6429	14.1694	1.86024	43.2477	15.7062	15.6944	11.6429	14.1694	1.86024	43.2477	15.7062	15.6944	11.6429	14.1694	1.86024	43.2477	15.7062	15.6944	11.6429	14.1694	1.86024	43.2477	15.7062	15.6944	11.6429	14.1694	1.86024	43.2477		88	0	0	0	0	0	0	0	0	0	0	0	0	0	0	0	0
	TOTAL Freshwater	181285	180879	101308	277167	17894.2	588706	168358	167975	93968.9	257865	16488.8	547609	129824	129508	71924.5	200686	12376.9	424173	107837	107579	58903.5	169941	9555.26	355924	41619.8	46715.4	20213.6	93099.9	0	175812		TOTAL Freshwater	12926.6	12904	7046.57	20650.6	1245.28	42502.5	51460.4	51370.8	27655.9	83527.7	4672.34	170660	73448.2	73300	39433.8	119261
	TOTAL Marine	354974	353619	248655	384942	72614.8	962402	314825	313637	221724	336994	65016	850147	266063	265062	186745	286090	54046.8	721064	238307	237447	167065	256929	47537.4	647510	158713	160134	109563	183963	24853.2	453931		TOTAL Marine	40148.8	39982.5	25487.9	52431	6436.96	118283	88910.7	88559.1	58325.2	109917	15236.3	255487	116666	116205	76473.6	144321
	TOTAL	536258	534498	366909	605276	106507	1.48843e+06	483183	481611	331308	543211	96296	1.3398e+06	395887	394569	271224	445354	77919.5	1.09975e+06	346144	345025	236616	391209	66464.1	965200	200333	206849	135901	255534	27228.7	608717		TOTAL	53075.4	52886.5	33880.2	68122.7	8703.15	156192	140371	139930	90452.2	177418	23457.7	410897	190115	189505	122051	241532
[truncated: 269 more columns]

## Sheet: Assumptions Summary
	DHA Model Input Parameters
	Each parameter gives the name o the parameter, the symbol used in the main text, the distribution used to represent its uncertainty, the source and any notes or asumptions.
	Number	Parameter	Symbol	Mean	Distribution Type	Distribution Parameters	Source	Notes
		Linear DHA Regression: %DHA = b-m*T
	1	Slope of DHA Regression	m	0.17	Lognormal	Location = 0, Mean = 0.17, SD = 0.05	Hixson and Arts (2016)	Distribution is lognormal as: hypothesis is some effect (positive slope) vs no effect (no slope). Data is skewed towards smaller slopes to represent increased likelihood of smaller impacts. Mean and SD for this data set come from a regression analysis, so no distribution fitting is possible. However; the distribution for the total regression was matched as closely as possible to the distribution …
	2	Polar Marine DHA % of Lipid	FDHA (polar, marine)	13.1491	Lognormal	Location = 0, Mean = 13.15, SD = 6.05	Freshwater: Hixson et al., 2015; Marine: Colombo et al., 2017	Distribution found from a fit of %DHA in different commercial species in polar marine regions. Distributions were ranked by Anderson-Darling goodness of fit statistic, lognormal at 0.5039 was best fit. Location forced to 0 to represent impossibility of negative DHA %
	3	Temperate Marine DHA % of Lipid	FDHA (temperate, marine)	19.6657	Gamma	Location = 0, Scale = 5.84, Shape = 3.36794	Freshwater: Hixson et al., 2015; Marine: Colombo et al., 2017	Distribution found from a fit of %DHA in different commercial species in temperate marine regions. Distributions were ranked by Anderson-Darling goodness of fit statistic, lognormal at 0.5039 was best fit. Location forced to 0 to represent impossibility of negative DHA %
	4	Tropical Marine DHA % of Lipid	FDHA (tropical, marine)	14.9278	Beta	Min = 0, Max = 40.85, alpha = 3.2694, beta = 5.678	Freshwater: Hixson et al., 2015; Marine: Colombo et al., 2017	Distribution found from a fit of %DHA in different commercial species in tropical marine regions. Distributions were ranked by Anderson-Darling goodness of fit statistic, beta at 0.3492 was best fit. There was no way to force this distributon to a minimum of 0, so the distribution was adjusted after the fit was performed. The A-D goodness of fit statistic is thus slightly off, original minimum wa…
	5	Polar Freshwater DHA % of Lipid	FDHA (polar, freshwater)	27.8	Lognormal	Location = 0, Mean = 27.8, SD = 6.7	Freshwater: Hixson et al., 2015; Marine: Colombo et al., 2017	Distribution assumed to be lognormal, too few values (N=3) for a fit. Lognormal assumed as cannot be less than zero, DHA% tends to be positively skewed.
	6	Temperate Freshwater DHA % of Lipid	FDHA (temperate, freshwater)	14.0667	Gamma	Location = 0, Scale = 6.51, Shape = 2.15962	Freshwater: Hixson et al., 2015; Marine: Colombo et al., 2017	Distribution found from a fit of %DHA in different commercial species in temperate freshwater regions. Distributions were ranked by Anderson-Darling goodness of fit statistic, gamma at 0.3051 was second best fit after Max. extreme. Max extreme could not be forced greater than zero, so was excluded despite an A-D coefficient of .2202. Values could be filtered as >0 seperately, so as to use best fi…
	7	Tropical Freshwater DHA % of Lipid	FDHA (tropical, freshwater)	4.52318	Weibull	Location = 0, Scale = 3.54, Shape = 0.69291	Freshwater: Hixson et al., 2015; Marine: Colombo et al., 2017	Distribution found from a fit of %DHA in different commercial species in tropical freshwater regions. Distributions were ranked by Anderson-Darling goodness of fit statistic, weibull at .2185 was best fit. Location forced to 0 to represent impossibility of negative DHA %
	8	Polar Total Lipid (%) in Fillet	FLipid (polar)	7.97946	Triangular	Minimum = 0.45, Likeliest = 1.00, Max = 22.94	Freshwater: Hixson et al., 2015; Marine: Colombo et al., 2017	Distribution found from a fit of %lipid in different commercial species in tropical marine regions. Distributions were ranked by Anderson-Darling goodness of fit statistic, triangular at 0.3472 was best fit.
	9	Temperate Total Lipid (%) in Fillet	FLipid (temperate)	6.72048	Lognormal	Location = 0, Mean = 6.72, SD = 9.00	Freshwater: Hixson et al., 2015; Marine: Colombo et al., 2017	Distribution found from a fit of %lipid in different commercial species in temperate regions. Distributions were ranked by Anderson-Darling goodness of fit statistic, lognormal at 0.5922 was best fit. Location forced to 0 to represent impossibility of negative %lipid
	10	Tropical Total Lipid (%) in Fillet	FLipid (tropical)	3.37246	Lognormal	Location = 0, Mean = 3.37, SD = 3.44	Freshwater: Hixson et al., 2015; Marine: Colombo et al., 2017	Distribution found from a fit of %lipid in different commercial species in marine regions. Distributions were ranked by Anderson-Darling goodness of fit statistic, lognormal at 1.7260 was second best fit. Best fit as a pareto distributon at 1.6668, this was not chosen as the two have veryclose A-D coefficients and the pareto distribution was not forced to a minimum of 0 while the lognormal was. G…
	11	Areal Weighting of FAO Zones	FLipid,i FDHA,i					All FAO zones were weighted by area using GIS to determine the fraction of each in each climate zone (tropical, polar or temperate). The weighted average of the lipid and the DHA percents using these area fractions is used for each zone as the DHA or lipid percent.
	12	Fillet yield (%)	FFillet	41.47	Triangular	Min = 14.30, Max = 58.4, likeliest = 52	FAO Yield and nutritional value of the commercially more important fish species Table 1 (http://www.fao.org/docrep/003/T0219E/T0219E01.htm#ch1)	Distribution found from a fit of Fillet Yield (%) in different commercial species. Distributions were ranked by Anderson-Darling goodness of fit statistic, triangular at 2.054 was best fit.
	13	Fish Catch	MFish,i		Normal		FAO 2015, SAU 2015	The total production of fish was split between inland and marine zones. For marine zones we used the capture data from the SAU, and the aquaculture data from the FAO. For inland zones we used the FAO capture and aquaculture data. Fish catch from 2014 was used to provide the most up-to-date information from both the sea around us and the FAO datasets, with a standard deviation equal to the standar…
	14	Marine Temperature Increase	(T2,i-T1,i)	-	-	-	Hoegh-Guldberg et al. 2014	The marine temperature increase was determined from the IPCC AR5 chapter 30, using data from table SM 30-2. The temperature increase from each zone as provided by the IPCC was entered into GIS then mapped onto the FAO zones to obtain the average temperature increase in each of the marine FAO zones.
	15	Freshwater Temperature Change	(T2,i-T1,i)	-	-	-	NCAR, 2004	The freshwater temeprature increase was assumed to be equal to the "skin temperature" increase as determined through the NCAR community climate system model (CCSM). Ensemble average data was downloaded for the year 2100 and the year 2010 under each climate scenario on a 1° grid. The difference between the average value of all RCPs in 2010 and the projected temperature for each RCP in 2100 was use…

## Sheet: Forecasts
					Crystal Ball Report - Forecasts
					Simulation started on 18/01/2019 at 3:41 PM
					Simulation stopped on 18/01/2019 at 3:43 PM
																			Units	Frequency		Units	Frequency		Units	Frequency		Units	Frequency		Units	Frequency		Units	Frequency		Units	Frequency		Units	Frequency		Units	Frequency		Units	Frequency		Units
	Run preferences:						Output Labelling												448.2	51829		194.415	5256		88.9626	44643		8723.17	79313		334.72	13426		4.45532	60348		-0.666667	0		10040.3	58491		410.402	52015		166.291	5412		85.1491
		Number of trials run		1000000			Each simulation is labelled with the output type, the scenario and the FAO Major Fishing Area													103552			28941			94530			128879			54301			112006		0	1000000			117697			103721			29380
		Extreme speed					The output types are: "DHA" for absolute tonnes of DHA, "ΔDHA" for change in DHA between the base case and 2100													104993			51119			100334			116594			79098			109375		0.666667	0			115162			105101			51463
		Monte Carlo					The scenarios are: "base case" for the current DHA, or "RCP_XX" using the temperature increase under one of the IPCC representative Climate Pathways (RCP 2.6, RCP 4.5, RCP 6.0, RCP 8.5)													93924			63598			92153			97352			86421			95672						98916			93933			63864
		Random seed																		80833			69510			80034			79808			85642			81317						82715			80682			69784
																				68282			70277			69045			65581			78491			68246						69231			68208			70499
	Run statistics:																			57742			68351			58836			53767			70358			57429						56965			57647			68240
		Total running time (sec)		131.9																49203			64573			51265			44768			61736			48358						47591			49590			64208
		Trials/second (average)		7581.5																42750			59075			44271			37667			54019			41346						40006			42535			59265
		Random numbers per sec		432146																36361			53916			37886			32001			47018			35282						34128			36391			53720
																				31638			48304			33272			27283			41182			30315						29383			31524			48455
	Crystal Ball data:																			27453			43528			28594			23756			35317			26151						25225			27456			43400
		Assumptions		57															10995.8	23862		3658.09	38807		2179.85	25497		215331	20578		7097.95	30420		108.839	22557					235047	22001		10066.4	23745		3134.51	38233		2086.18
		Correlations		0																20817			34005			22003			17630			26508			19883						18749			20759			34217
		Correlation matrices		0																18327			30254			19642			15356			23230			17252						16652			18377			29991
		Decision variables		0																16400			26745			17138			13674			20685			15183						14652			16362			26804
		Forecasts		261																14525			23745			15376			11996			17906			13802						12729			14550			23522
																				12877			20974			13399			10923			15631			11891						11432			12914			20945
					Forecasts															11417			18783			12147			9687			13832			10729						10322			11495			18527
																				10266			16599			10891			8578			12284			9627						9055			10152			16644
																				9231			14579			9944			7718			11176			8563						8198			9111			14730
Worksheet: [20190117_DHA Model_FAOZones (version 2).xlsb]Inland_FAO_Areas_Complete																				8388			13363			8867			6994			9893			7700						7460			8545			13115
																				7572			11932			7914			6240			9015			6903						6610			7516			11875
Forecast: DHA_BaseCase_FAO01									Cell: U2											6829			10537			7226			5653			7782			6353						5888			6702			10640
																			21543.3	6224		7121.77	9342		4270.74	6609		421939	5117		13861.2	7169		213.222	5790					460055	5373		19722.3	6285		6102.73	9358		4087.21
	Summary:																			5720			8374			6087			4666			6458			5213						4941			5687			8537
		Entire range is from 8.72 to 791,178.91																		5102			7607			5473			4333			5736			4775						4575			5144			7483
		Base case is 9,041.74																		4679			6675			5038			3961			5084			4337						4116			4666			6636
		After 1,000,000 trials, the std. error of the mean is 12.79																		4372			6203			4702			3664			4675			3937						3847			4399			6243
																				4121			5639			4286			3336			4402			3666						3488			4165			5525
																				3664			5025			3885			3117			3981			3442						3246			3726			5060
																				3469			4507			3559			2839			3654			3013						2944			3431			4545
																				3247			4193			3329			2602			3455			2926						2703			3179			4092
																				2861			3809			3042			2460			3150			2600						2560			2961			3772
																				2719			3432			2876			2127			2774			2365						2234			2663			3413
																				2626			3150			2623			2000			2557			2325						2211			2521			3104
																			32090.9	2262		10585.4	2998		6361.63	2416		628547	1962		20624.4	2420		317.605	2159					685062	1910		29378.3	2263		9070.95	2941		6088.24
																				2142			2579			2189			1798			2316			1962						1932			2120			2690
																				2056			2446			2060			1749			2076			1762						1726			2048			2468
																				1851			2262			1976			1560			1881			1731						1646			1906			2222
																				1718			2050			1882			1538			1733			1622						1569			1707			2017
																				1622			1898			1818			1466			1659			1487						1474			1616			1922
																				1484			1705			1566			1271			1464			1359						1340			1529			1733
																				1446			1690			1501			1212			1422			1344						1252			1384			1679
																				1361			1492			1401			1107			1290			1230						1180			1342			1504
																				1252			1433			1290			1059			1234			1134						1039			1318			1412
																				1200			1321			1212			947			1136			1072						989			1099			1339
																				1100			1206			1113			971			1121			1028						1023			1149			1253
	Statistics:			Forecast values																1043			1126			1087			974			986			958						932			1074			1137
		Trials		1000000																932			1074			1003			867			939			891						870			970			1052
		Base Case		9041.74															44396.4	947		14626.4	1000		8801	1023		869590	800		28514.8	942		439.386	792					947570	819		40643.6	909		12533.9	988		8422.78
		Mean		9022.26
		Median		5235.79
		Mode		---
		Standard Deviation		12790.6
		Variance		1.63599e+08
		Skewness		7.05766
		Kurtosis		133.479
		Coeff. of Variation		1.41767
		Minimum		8.71845
		Maximum		791179
		Range Width		791170
		Mean Std. Error		12.7906
Forecast: DHA_BaseCase_FAO01 (cont'd)									Cell: U2
	Percentiles:			Forecast values
		0%		8.71845
		10%		1312.51
		20%		2131.87
		30%		2999.63
		40%		4003.68
		50%		5235.78
		60%		6843.87
		70%		9079.95
		80%		12634.1
		90%		19958.1
		100%		791179
Forecast: DHA_BaseCase_FAO02									Cell: U5
	Summary:
		Entire range is from 50.10 to 221,442.70
		Base case is 3,789.06
		After 1,000,000 trials, the std. error of the mean is 3.93
	Statistics:			Forecast values
		Trials		1000000
		Base Case		3789.06
		Mean		3779.7
		Median		2747.76
		Mode		---
		Standard Deviation		3925.37
		Variance		1.54085e+07
		Skewness		6.16498
		Kurtosis		106.442
		Coeff. of Variation		1.03854
		Minimum		50.0954
		Maximum		221443
		Range Width		221393
		Mean Std. Error		3.92537
Forecast: DHA_BaseCase_FAO02 (cont'd)									Cell: U5
	Percentiles:			Forecast values
		0%		50.0954
		10%		987.134
		20%		1417.94
		30%		1828.54
		40%		2260.93
		50%		2747.76
		60%		3333.08
		70%		4097.45
		80%		5231.99
		90%		7395.3
		100%		221443
Forecast: DHA_BaseCase_FAO03									Cell: U4
	Summary:
		Entire range is from 1.84 to 232,767.33
		Base case is 1,852.26
		After 1,000,000 trials, the std. error of the mean is 2.51
	Statistics:			Forecast values
		Trials		1000000
		Base Case		1852.26
		Mean		1846.28
		Median		1101.94
		Mode		---
		Standard Deviation		2514.94
		Variance		6.32494e+06
		Skewness		7.01212
		Kurtosis		170.089
		Coeff. of Variation		1.36216
		Minimum		1.84217
		Maximum		232767
		Range Width		232765
		Mean Std. Error		2.51494
Forecast: DHA_BaseCase_FAO03 (cont'd)									Cell: U4
	Percentiles:			Forecast values
		0%		1.84217
		10%		281.683
		20%		454.994
		30%		636.51
		40%		845.855
		50%		1101.94
		60%		1429.78
		70%		1884.51
		80%		2596.5
		90%		4064.38
		100%		232767
Forecast: DHA_BaseCase_FAO04									Cell: U7
	Summary:
		Entire range is from 114.50 to 18,731,972.69
		Base case is 160,037.45
		After 1,000,000 trials, the std. error of the mean is 256.61
	Statistics:			Forecast values
		Trials		1000000
		Base Case		160037
		Mean		159679
		Median		85731.3
		Mode		---
		Standard Deviation		256614
		Variance		6.58508e+10
		Skewness		8.85876
		Kurtosis		212.436
		Coeff. of Variation		1.60706
		Minimum		114.499
		Maximum		1.8732e+07
		Range Width		1.87319e+07
		Mean Std. Error		256.614
Forecast: DHA_BaseCase_FAO04 (cont'd)									Cell: U7
	Percentiles:			Forecast values
		0%		114.499
		10%		20125.1
		20%		33442.3
		30%		47858.9
		40%		64767.4
		50%		85731.2
		60%		113409
		70%		153241
		80%		217432
		90%		355073
		100%		1.8732e+07
Forecast: DHA_BaseCase_FAO05									Cell: U6
	Summary:
		Entire range is from 52.92 to 644,785.68
		Base case is 6,478.74
		After 1,000,000 trials, the std. error of the mean is 7.98
	Statistics:			Forecast values
		Trials		1000000
		Base Case		6478.74
		Mean		6465.98
		Median		4283.22
		Mode		---
		Standard Deviation		7975.23
		Variance		6.36043e+07
		Skewness		7.57996
		Kurtosis		170.49
		Coeff. of Variation		1.23341
		Minimum		52.9187
		Maximum		644786
		Range Width		644733
		Mean Std. Error		7.97523
Forecast: DHA_BaseCase_FAO05 (cont'd)									Cell: U6
	Percentiles:			Forecast values
		0%		52.9187
		10%		1424.41
		20%		2092.82
		30%		2742.9
		40%		3453.7
		50%		4283.22
		60%		5312.83
		70%		6697.33
		80%		8849.07
		90%		13182.8
		100%		644786
Forecast: DHA_BaseCase_FAO06									Cell: U3
	Summary:
		Entire range is from 0.11 to 12,253.16
		Base case is 85.66
		After 1,000,000 trials, the std. error of the mean is 0.13
	Statistics:			Forecast values
		Trials		1000000
		Base Case		85.657
		Mean		85.4589
		Median		48.699
		Mode		---
		Standard Deviation		127.956
		Variance		16372.7
		Skewness		8.74021
		Kurtosis		248.205
		Coeff. of Variation		1.49728
		Minimum		0.106019
		Maximum		12253.2
		Range Width		12253.1
		Mean Std. Error		0.127956
Forecast: DHA_BaseCase_FAO06 (cont'd)									Cell: U3
	Percentiles:			Forecast values
		0%		0.106019
		10%		11.9917
		20%		19.6444
		30%		27.7479
		40%		37.1697
		50%		48.699
		60%		63.6437
		70%		84.6574
		80%		118.093
		90%		187.892
		100%		12253.2
Forecast: DHA_BaseCase_FAO08									Cell: U8
	Summary:
		Entire range is from 0.00 to 0.00
		Base case is 0.00
		After 1,000,000 trials, the std. error of the mean is 0.00
	Statistics:			Forecast values
		Trials		1000000
		Base Case		0
		Mean		0
		Median		0
		Mode		0
		Standard Deviation		0
		Variance		0
		Skewness		---
		Kurtosis		---
		Coeff. of Variation		---
		Minimum		0
		Maximum		0
		Range Width		0
		Mean Std. Error		0
Forecast: DHA_BaseCase_FAO08 (cont'd)									Cell: U8
	Percentiles:			Forecast values
		0%		0
		10%		0
		20%		0
		30%		0
		40%		0
		50%		0
		60%		0
		70%		0
		80%		0
		90%		0
		100%		0
Forecast: DHA_BaseCase_FreshwaterTotal									Cell: U9
	Summary:
		Entire range is from 665.04 to 19,774,638.06
		Base case is 181,284.90
		After 1,000,000 trials, the std. error of the mean is 277.17
	Statistics:			Forecast values
		Trials		1000000
		Base Case		181285
		Mean		180879
		Median		101308
		Mode		---
		Standard Deviation		277167
		Variance		7.68213e+10
		Skewness		8.62735
		Kurtosis		203.295
		Coeff. of Variation		1.53233
		Minimum		665.045
		Maximum		1.97746e+07
		Range Width		1.9774e+07
		Mean Std. Error		277.167
Forecast: DHA_BaseCase_FreshwaterTotal (cont'd)									Cell: U9
	Percentiles:			Forecast values
		0%		665.045
		10%		26270
		20%		41875.1
		30%		58433.8
		40%		77687.4
		50%		101308
		60%		132225
		70%		176291
		80%		246742
		90%		396096
		100%		1.97746e+07
Forecast: DHA_RCP_26_FAO01									Cell: V2
	Summary:
		Entire range is from 8.07 to 720,903.99
		Base case is 8,273.95
		After 1,000,000 trials, the std. error of the mean is 11.71
	Statistics:			Forecast values
		Trials		1000000
		Base Case		8273.95
		Mean		8256.24
		Median		4790.32
		Mode		---
		Standard Deviation		11710.6
		Variance		1.37138e+08
		Skewness		7.06384
		Kurtosis		134.435
		Coeff. of Variation		1.41839
		Minimum		8.06966
		Maximum		720904
		Range Width		720896
		Mean Std. Error		11.7106
Forecast: DHA_RCP_26_FAO01 (cont'd)									Cell: V2
	Percentiles:			Forecast values
		0%		8.06966
		10%		1200.03
		20%		1949.22
		30%		2743.63
		40%		3662.13
		50%		4790.32
		60%		6259.52
		70%		8305.65
		80%		11553.7
		90%		18258.1
		100%		720904
Forecast: DHA_RCP_26_FAO02									Cell: V5
	Summary:
		Entire range is from 42.61 to 202,290.86
		Base case is 3,241.80
		After 1,000,000 trials, the std. error of the mean is 3.37
	Statistics:			Forecast values
		Trials		1000000
		Base Case		3241.8
		Mean		3233.63
		Median		2347.7
		Mode		---
		Standard Deviation		3365.69
		Variance		1.13278e+07
		Skewness		6.19116
		Kurtosis		108.733
		Coeff. of Variation		1.04084
		Minimum		42.6147
		Maximum		202291
		Range Width		202248
		Mean Std. Error		3.36569
Forecast: DHA_RCP_26_FAO02 (cont'd)									Cell: V5
	Percentiles:			Forecast values
		0%		42.6147
		10%		841.556
		20%		1209.12
		30%		1561.12
		40%		1930.81
		50%		2347.7
		60%		2849.99
		70%		3504.45
		80%		4477.62
		90%		6331.42
		100%		202291
Forecast: DHA_RCP_26_FAO03									Cell: V4
	Summary:
		Entire range is from 1.77 to 222,298.21
		Base case is 1,772.61
		After 1,000,000 trials, the std. error of the mean is 2.41
	Statistics:			Forecast values
		Trials		1000000
		Base Case		1772.61
		Mean		1766.9
		Median		1054.44
		Mode		---
		Standard Deviation		2406.88
		Variance		5.79306e+06
		Skewness		7.00005
		Kurtosis		169.103
		Coeff. of Variation		1.3622
		Minimum		1.77275
		Maximum		222298
		Range Width		222296
		Mean Std. Error		2.40688
Forecast: DHA_RCP_26_FAO03 (cont'd)									Cell: V4
	Percentiles:			Forecast values
		0%		1.77275
		10%		269.504
		20%		435.494
		30%		608.929
		40%		809.66
		50%		1054.44
		60%		1368.45
		70%		1803.23
		80%		2485.3
		90%		3889.68
		100%		222298
Forecast: DHA_RCP_26_FAO04									Cell: V7
	Summary:
		Entire range is from 107.67 to 17,979,865.30
		Base case is 149,306.62
		After 1,000,000 trials, the std. error of the mean is 239.46
	Statistics:			Forecast values
		Trials		1000000
		Base Case		149307
		Mean		148966
		Median		79965.2
		Mode		---
		Standard Deviation		239465
		Variance		5.73435e+10
		Skewness		8.8968
		Kurtosis		216.724
		Coeff. of Variation		1.60751
		Minimum		107.67
		Maximum		1.79799e+07
		Range Width		1.79798e+07
		Mean Std. Error		239.465
Forecast: DHA_RCP_26_FAO04 (cont'd)									Cell: V7
	Percentiles:			Forecast values
		0%		107.67
		10%		18770.3
		20%		31179
		30%		44621.7
		40%		60392.5
		50%		79965.2
		60%		105776
		70%		142928
		80%		202794
		90%		331211
		100%		1.79799e+07
Forecast: DHA_RCP_26_FAO05									Cell: V6
	Summary:
		Entire range is from 46.21 to 589,185.10
		Base case is 5,684.72
		After 1,000,000 trials, the std. error of the mean is 7.01
	Statistics:			Forecast values
		Trials		1000000
		Base Case		5684.72
		Mean		5673.24
		Median		3755.95
		Mode		---
		Standard Deviation		7006.96
		Variance		4.90975e+07
		Skewness		7.65862
		Kurtosis		179.22
		Coeff. of Variation		1.23509
		Minimum		46.2132
		Maximum		589185
		Range Width		589139
		Mean Std. Error		7.00696
Forecast: DHA_RCP_26_FAO05 (cont'd)									Cell: V6
	Percentiles:			Forecast values
		0%		46.2132
		10%		1246.3
		20%		1832.44
		30%		2403.03
		40%		3026.58
		50%		3755.94
		60%		4658.29
		70%		5874.67
		80%		7765.4
		90%		11577.3
		100%		589185
Forecast: DHA_RCP_26_FAO06									Cell: V3
	Summary:
		Entire range is from 0.10 to 11,648.60
		Base case is 78.60
		After 1,000,000 trials, the std. error of the mean is 0.12
	Statistics:			Forecast values
		Trials		1000000
		Base Case		78.5992
		Mean		78.4139
		Median		44.671
		Mode		---
		Standard Deviation		117.485
		Variance		13802.6
		Skewness		8.84004
		Kurtosis		261.526
		Coeff. of Variation		1.49826
		Minimum		0.0982484
		Maximum		11648.6
		Range Width		11648.5
		Mean Std. Error		0.117485
Forecast: DHA_RCP_26_FAO06 (cont'd)									Cell: V3
	Percentiles:			Forecast values
		0%		0.0982484
		10%		10.9946
		20%		18.0084
		30%		25.4378
		40%		34.103
		50%		44.671
		60%		58.3898
		70%		77.6924
		80%		108.384
		90%		172.585
		100%		11648.6
Forecast: DHA_RCP_26_FAO08									Cell: V8
	Summary:
		Entire range is from 0.00 to 0.00
		Base case is 0.00
		After 1,000,000 trials, the std. error of the mean is 0.00
	Statistics:			Forecast values
		Trials		1000000
		Base Case		0
		Mean		0
		Median		0
		Mode		0
		Standard Deviation		0
		Variance		0
		Skewness		---
		Kurtosis		---
		Coeff. of Variation		---
		Minimum		0
		Maximum		0
		Range Width		0
		Mean Std. Error		0
Forecast: DHA_RCP_26_FAO08 (cont'd)									Cell: V8
	Percentiles:			Forecast values
		0%		0
		10%		0
		20%		0
		30%		0
		40%		0
		50%		0
		60%		0
		70%		0
		80%		0
		90%		0
		100%		0
Forecast: DHA_RCP_26_FreshwaterTotal									Cell: V9
	Summary:
		Entire range is from 578.95 to 18,955,842.99
		Base case is 168,358.30
		After 1,000,000 trials, the std. error of the mean is 257.87
	Statistics:			Forecast values
		Trials		1000000
		Base Case		168358
		Mean		167975
		Median		93968.9
		Mode		---
		Standard Deviation		257865
		Variance		6.64944e+10
		Skewness		8.67102
		Kurtosis		207.783
		Coeff. of Variation		1.53514
		Minimum		578.949
		Maximum		1.89558e+07
		Range Width		1.89553e+07
		Mean Std. Error		257.865
Forecast: DHA_RCP_26_FreshwaterTotal (cont'd)									Cell: V9
	Percentiles:			Forecast values
		0%		578.949
		10%		24252.6
		20%		38706
		30%		54095.1
		40%		71988
		50%		93968.9
		60%		122644
		70%		163675
		80%		229134
		90%		368292
		100%		1.89558e+07
Forecast: DHA_RCP_45_FAO01									Cell: W2
	Summary:
		Entire range is from 6.63 to 576,576.50
		Base case is 6,697.09
		After 1,000,000 trials, the std. error of the mean is 9.55
	Statistics:			Forecast values
		Trials		1000000
		Base Case		6697.09
		Mean		6683.04
		Median		3855.39
		Mode		---
		Standard Deviation		9550.9
		Variance		9.12198e+07
		Skewness		7.14664
		Kurtosis		139.858
		Coeff. of Variation		1.42913
		Minimum		6.62839
		Maximum		576576
		Range Width		576570
		Mean Std. Error		9.5509
Forecast: DHA_RCP_45_FAO01 (cont'd)									Cell: W2
	Percentiles:			Forecast values
		0%		6.62839
		10%		957.711
		20%		1561.28
		30%		2202
		40%		2943.5
		50%		3855.38
		60%		5043.84
		70%		6705.3
		80%		9348.65
		90%		14811
		100%		576576
Forecast: DHA_RCP_45_FAO02									Cell: W5
	Summary:
		Entire range is from 0.00 to 175,173.61
		Base case is 2,466.92
		After 1,000,000 trials, the std. error of the mean is 2.62
																			Units	Frequency		Units	Frequency		Units	Frequency		Units	Frequency		Units	Frequency		Units	Frequency		Units	Frequency		Units	Frequency		Units	Frequency		Units	Frequency		Units
	Statistics:			Forecast values															874.347	16115		797.194	109688		356.419	20514		522.021	8491		0.593192	8570		846.892	5824		1483.15	12468		2.27219	20174		5775.13	58723		743.212	109513		1628.58
		Trials		1000000																56618			142815			74772			34367			38633			33604			55893			53728			121541			143169
		Base Case		2466.92																76592			116477			96091			53765			59669			58962			81913			59539			116688			116344
		Mean		2460.48																80992			92426			95451			63873			69154			71132			87342			57869			99474			92393
		Median		1767.02																77992			74044			86508			67854			71110			74157			84143			55032			82019			74364
		Mode		0																71354			59787			76026			67277			70036			72381			76557			52034			67751			59994
		Standard Deviation		2616.95																64537			49154			65865			64731			65965			67770			68161			49000			56014			49303
		Variance		6.84845e+06																57247			40977			56408			60871			61498			61537			60165			46181			47012			40693
		Skewness		6.30628																50628			34204			48554			56518			55314			55990			52211			43501			39323			33982
		Kurtosis		116.56																44635			29353			41563			51628			50037			50173			45365			40824			33340			29100
		Coeff. of Variation		1.0636																39349			24635			35607			46412			45350			44739			39451			38209			28497			25045
		Minimum		0																34967			21474			31058			42198			40406			40023			34648			35466			24385			21424
		Maximum		175174															19678	30913		19601.5	18932		7953.24	26880		9678.26	37834		13.8759	36132		18733.4	35373		32886.8	30013		46.1681	33412		131877	21429		18277.5	18974		36970.4
		Range Width		175174																27200			16585			23773			34104			32236			31630			26676			30871			18838			16502
		Mean Std. Error		2.61695																24235			14677			20612			30298			28748			28037			23245			28858			16305			14306
																				21453			12807			18302			27197			25551			24703			20660			26799			14622			12883
Forecast: DHA_RCP_45_FAO02 (cont'd)									Cell: W5											19320			11412			16193			24086			22928			22207			18063			24744			12729			11411
																				17268			10034			14377			21426			20331			19899			16080			23104			11498			10303
	Percentiles:			Forecast values																15519			9156			12573			19086			18125			17681			14414			21575			10134			9104
		0%		0																14005			8053			11374			17178			16265			15811			12813			19789			9059			7911
		10%		614.624																12639			7249			10065			15345			14180			14089			11391			18410			8162			7382
		20%		893.395																11323			6732			8959			13910			12903			12896			10335			17033			7426			6658
		30%		1160.37																10407			6111			8127			12321			11756			11542			9137			15518			6692			6072
		40%		1444.44																9438			5551			7444			11184			10364			10266			8114			14411			5893			5488
		50%		1767.01															38481.7	8441		38405.9	5062		15550.1	6751		18834.5	9967		27.1587	9447		36619.9	9296		64290.5	7598		90.0639	13319		257980	5553		35811.9	5031		72312.2
		60%		2154.8																7674			4603			6236			8817			8300			8550			6904			12384			5031			4665
		70%		2664.82																7090			4141			5535			7931			7699			7762			6239			11587			4600			4142
		80%		3417.57																6420			3737			4945			7344			7052			6956			5626			10672			4310			3854
		90%		4863.59																5916			3571			4477			6502			6305			6259			5067			9416			3816			3519
		100%		175174																5358			3272			4074			5919			5628			5816			4596			8971			3470			3209
																				4890			3068			3764			5195			5210			5416			4282			8115			3251			3029
Forecast: DHA_RCP_45_FAO03									Cell: W4											4480			2772			3534			4874			4727			4845			3774			7628			3010			2738
																				4077			2561			3132			4436			4172			4335			3624			6915			2784			2586
	Summary:																			3777			2365			3050			4061			3984			4021			3231			6405			2510			2442
		Entire range is from 1.48 to 178,636.13																		3620			2273			2822			3631			3609			3613			3002			5917			2405			2245
		Base case is 1,440.45																		3243			2020			2541			3350			3335			3459			2859			5465			2211			1988
		After 1,000,000 trials, the std. error of the mean is 1.97																	57285.3	3003		57210.2	1916		23146.9	2378		27990.7	3009		40.4415	2905		54506.4	3078		95694.2	2587		133.96	5061		384082	2062		53346.2	1889		107654
																				2816			1870			2140			2802			2725			2919			2471			4663			1895			1844
																				2611			1650			2055			2556			2468			2697			2196			4284			1854			1698
																				2471			1628			1819			2364			2277			2594			2030			3931			1648			1611
																				2257			1432			1758			2201			2143			2302			1895			3714			1552			1489
																				2139			1394			1703			2094			2055			2049			1702			3506			1417			1321
																				1960			1312			1533			1839			1798			1969			1642			3135			1413			1326
																				1831			1232			1400			1684			1633			1877			1635			2892			1248			1186
																				1719			1093			1324			1560			1531			1679			1413			2683			1225			1133
																				1545			1139			1325			1434			1428			1533			1324			2419			1155			1097
																				1434			1034			1211			1340			1284			1439			1274			2237			1097			1021
																				1341			951			1124			1234			1281			1359			1155			2011			992			923
																				1256			901			1040			1211			1139			1326			1125			1878			1013			1020
																				1235			874			938			1132			1064			1149			1055			1741			935			844
																			79222.9	1177		79148.6	806		32009.8	899		38673	1045		55.938	1007		75374	1168		132332	959		185.172	1655		531201	846		73802.9	839		148886
	Statistics:			Forecast values
		Trials		1000000
		Base Case		1440.45
		Mean		1435.82
		Median		853.322
		Mode		---
		Standard Deviation		1965.61
		Variance		3.86363e+06
		Skewness		6.97713
		Kurtosis		164.756
		Coeff. of Variation		1.36898
		Minimum		1.48325
		Maximum		178636
		Range Width		178635
		Mean Std. Error		1.96561
Forecast: DHA_RCP_45_FAO03 (cont'd)									Cell: W4
	Percentiles:			Forecast values
		0%		1.48325
		10%		216.982
		20%		351.178
		30%		491.72
		40%		654.573
		50%		853.32
		60%		1108.78
		70%		1463.58
		80%		2018.58
		90%		3161.64
		100%		178636
Forecast: DHA_RCP_45_FAO04									Cell: W7
	Summary:
		Entire range is from 0.00 to 15,592,950.75
		Base case is 115,250.90
		After 1,000,000 trials, the std. error of the mean is 186.49
	Statistics:			Forecast values
		Trials		1000000
		Base Case		115251
		Mean		114968
		Median		61265
		Mode		0
		Standard Deviation		186491
		Variance		3.47789e+10
		Skewness		9.17433
		Kurtosis		242.606
		Coeff. of Variation		1.62211
		Minimum		0
		Maximum		1.5593e+07
		Range Width		1.5593e+07
		Mean Std. Error		186.491
Forecast: DHA_RCP_45_FAO04 (cont'd)									Cell: W7
	Percentiles:			Forecast values
		0%		0
		10%		14255.9
		20%		23742
		30%		34047
		40%		46179.2
		50%		61264.8
		60%		81265.2
		70%		109979
		80%		156433
		90%		256236
		100%		1.5593e+07
Forecast: DHA_RCP_45_FAO05									Cell: W6
	Summary:
		Entire range is from 0.00 to 464,489.34
		Base case is 3,903.97
		After 1,000,000 trials, the std. error of the mean is 4.96
	Statistics:			Forecast values
		Trials		1000000
		Base Case		3903.97
		Mean		3895.67
		Median		2532.74
		Mode		0
		Standard Deviation		4958.4
		Variance		2.45858e+07
		Skewness		8.08626
		Kurtosis		218.244
		Coeff. of Variation		1.2728
		Minimum		0
		Maximum		464489
		Range Width		464489
		Mean Std. Error		4.9584
Forecast: DHA_RCP_45_FAO05 (cont'd)									Cell: W6
	Percentiles:			Forecast values
		0%		0
		10%		800.278
		20%		1198.83
		30%		1594.11
		40%		2025.22
		50%		2532.74
		60%		3167.26
		70%		4024.27
		80%		5351.55
		90%		8039.23
		100%		464489
Forecast: DHA_RCP_45_FAO06									Cell: W3
	Summary:
		Entire range is from 0.08 to 10,493.72
		Base case is 65.12
		After 1,000,000 trials, the std. error of the mean is 0.10
	Statistics:			Forecast values
		Trials		1000000
		Base Case		65.1169
		Mean		64.9559
		Median		36.8483
		Mode		---
		Standard Deviation		97.9418
		Variance		9592.59
		Skewness		9.15659
		Kurtosis		301.194
		Coeff. of Variation		1.50782
		Minimum		0.0834052
		Maximum		10493.7
		Range Width		10493.6
		Mean Std. Error		0.0979418
Forecast: DHA_RCP_45_FAO06 (cont'd)									Cell: W3
	Percentiles:			Forecast values
		0%		0.0834052
		10%		9.01469
		20%		14.7917
		30%		20.9262
		40%		28.0959
		50%		36.8482
		60%		48.1965
		70%		64.2077
		80%		89.749
		90%		143.091
		100%		10493.7
Forecast: DHA_RCP_45_FAO08									Cell: W8
	Summary:
		Entire range is from 0.00 to 0.00
		Base case is 0.00
		After 1,000,000 trials, the std. error of the mean is 0.00
	Statistics:			Forecast values
		Trials		1000000
		Base Case		0
		Mean		0
		Median		0
		Mode		0
		Standard Deviation		0
		Variance		0
		Skewness		---
		Kurtosis		---
		Coeff. of Variation		---
		Minimum		0
		Maximum		0
		Range Width		0
		Mean Std. Error		0
Forecast: DHA_RCP_45_FAO08 (cont'd)									Cell: W8
	Percentiles:			Forecast values
		0%		0
		10%		0
		20%		0
		30%		0
		40%		0
		50%		0
		60%		0
		70%		0
		80%		0
		90%		0
		100%		0
Forecast: DHA_RCP_45_FreshwaterTotal									Cell: W9
	Summary:
		Entire range is from 117.82 to 16,434,553.01
		Base case is 129,824.46
		After 1,000,000 trials, the std. error of the mean is 200.69
	Statistics:			Forecast values
		Trials		1000000
		Base Case		129824
		Mean		129508
		Median		71924.5
		Mode		---
		Standard Deviation		200686
		Variance		4.02747e+10
		Skewness		8.93245
		Kurtosis		232.188
		Coeff. of Variation		1.5496
		Minimum		117.818
		Maximum		1.64346e+07
		Range Width		1.64344e+07
		Mean Std. Error		200.686
Forecast: DHA_RCP_45_FreshwaterTotal (cont'd)									Cell: W9
	Percentiles:			Forecast values
		0%		117.818
		10%		18312.5
		20%		29392.8
		30%		41225.6
		40%		54968.2
		50%		71924.4
		60%		94195.9
		70%		125850
		80%		176757
		90%		284733
		100%		1.64346e+07
Forecast: DHA_RCP_60_FAO01									Cell: X2
	Summary:
		Entire range is from 0.00 to 521,318.76
		Base case is 5,797.88
		After 1,000,000 trials, the std. error of the mean is 8.37
	Statistics:			Forecast values
		Trials		1000000
		Base Case		5797.88
		Mean		5786.05
		Median		3307.02
		Mode		0
		Standard Deviation		8372.93
		Variance		7.0106e+07
		Skewness		7.26304
		Kurtosis		146.274
		Coeff. of Variation		1.44709
		Minimum		0
		Maximum		521319
		Range Width		521319
		Mean Std. Error		8.37293
Forecast: DHA_RCP_60_FAO01 (cont'd)									Cell: X2
	Percentiles:			Forecast values
		0%		0
		10%		806.772
		20%		1323.63
		30%		1874.37
		40%		2517.95
		50%		3307.02
		60%		4338.3
		70%		5775.45
		80%		8090.66
		90%		12853.6
		100%		521319
Forecast: DHA_RCP_60_FAO02									Cell: X5
	Summary:
		Entire range is from 0.00 to 150,007.56
		Base case is 1,747.81
		After 1,000,000 trials, the std. error of the mean is 2.01
	Statistics:			Forecast values
		Trials		1000000
		Base Case		1747.81
		Mean		1748.47
		Median		1213.69
		Mode		0
		Standard Deviation		2006.29
		Variance		4.02521e+06
		Skewness		6.49025
		Kurtosis		131.201
		Coeff. of Variation		1.14745
		Minimum		0
		Maximum		150008
		Range Width		150008
		Mean Std. Error		2.00629
Forecast: DHA_RCP_60_FAO02 (cont'd)									Cell: X5
	Percentiles:			Forecast values
		0%		0
		10%		345.462
		20%		554.365
		30%		754.495
		40%		968.682
		50%		1213.68
		60%		1511.67
		70%		1898.86
		80%		2481.37
		90%		3589.37
		100%		150008
Forecast: DHA_RCP_60_FAO03									Cell: X4
	Summary:
		Entire range is from 0.00 to 151,743.75
		Base case is 1,235.87
		After 1,000,000 trials, the std. error of the mean is 1.71
	Statistics:			Forecast values
		Trials		1000000
		Base Case		1235.87
		Mean		1231.92
		Median		726.343
		Mode		0
		Standard Deviation		1705.01
		Variance		2.90706e+06
		Skewness		7.00141
		Kurtosis		161.822
		Coeff. of Variation		1.38403
		Minimum		0
		Maximum		151744
		Range Width		151744
		Mean Std. Error		1.70501
Forecast: DHA_RCP_60_FAO03 (cont'd)									Cell: X4
	Percentiles:			Forecast values
		0%		0
		10%		181.844
		20%		296.016
		30%		416.403
		40%		555.57
		50%		726.342
		60%		945.527
		70%		1251.07
		80%		1731.04
		90%		2719.3
		100%		151744
Forecast: DHA_RCP_60_FAO04									Cell: X7
	Summary:
		Entire range is from 0.00 to 14,235,193.61
		Base case is 95,878.87
		After 1,000,000 trials, the std. error of the mean is 157.96
	Statistics:			Forecast values
		Trials		1000000
		Base Case		95878.9
		Mean		95637.1
		Median		50251.3
		Mode		0
		Standard Deviation		157958
		Variance		2.49507e+10
		Skewness		9.5146
		Kurtosis		271.876
		Coeff. of Variation		1.65164
		Minimum		0
		Maximum		1.42352e+07
		Range Width		1.42352e+07
		Mean Std. Error		157.958
Forecast: DHA_RCP_60_FAO04 (cont'd)									Cell: X7
	Percentiles:			Forecast values
		0%		0
		10%		11305.5
		20%		19085.6
		30%		27601.4
		40%		37678.3
		50%		50251.2
		60%		66921.2
		70%		90958.9
		80%		130007
		90%		213906
		100%		1.42352e+07
Forecast: DHA_RCP_60_FAO05									Cell: X6
	Summary:
		Entire range is from 0.00 to 410,034.04
		Base case is 3,126.30
		After 1,000,000 trials, the std. error of the mean is 4.16
	Statistics:			Forecast values
		Trials		1000000
		Base Case		3126.3
		Mean		3125.34
		Median		1983.9
		Mode		0
		Standard Deviation		4160.34
		Variance		1.73084e+07
		Skewness		8.41483
		Kurtosis		247.245
		Coeff. of Variation		1.33116
		Minimum		0
		Maximum		410034
		Range Width		410034
		Mean Std. Error		4.16034
Forecast: DHA_RCP_60_FAO05 (cont'd)									Cell: X6
	Percentiles:			Forecast values
		0%		0
		10%		549.671
		20%		880.051
		30%		1206.19
		40%		1563.66
		50%		1983.9
		60%		2512.17
		70%		3225.73
		80%		4334.4
		90%		6583.45
		100%		410034
Forecast: DHA_RCP_60_FAO06									Cell: X3
	Summary:
		Entire range is from 0.00 to 9,197.18
		Base case is 49.98
		After 1,000,000 trials, the std. error of the mean is 0.08
	Statistics:			Forecast values
		Trials		1000000
		Base Case		49.9807
		Mean		49.8546
		Median		27.737
		Mode		0
		Standard Deviation		77.1964
		Variance		5959.29
		Skewness		9.8444
		Kurtosis		384.906
		Coeff. of Variation		1.54843
		Minimum		0
		Maximum		9197.18
		Range Width		9197.18
		Mean Std. Error		0.0771964
Forecast: DHA_RCP_60_FAO06 (cont'd)									Cell: X3
	Percentiles:			Forecast values
		0%		0
		10%		6.47508
		20%		10.8215
		30%		15.4937
		40%		20.9842
		50%		27.7369
		60%		36.4943
		70%		48.9181
		80%		68.7844
		90%		110.567
		100%		9197.18
Forecast: DHA_RCP_60_FAO08									Cell: X8
	Summary:
		Entire range is from 0.00 to 0.00
		Base case is 0.00
		After 1,000,000 trials, the std. error of the mean is 0.00
	Statistics:			Forecast values
		Trials		1000000
		Base Case		0
		Mean		0
		Median		0
		Mode		0
		Standard Deviation		0
		Variance		0
		Skewness		---
		Kurtosis		---
		Coeff. of Variation		---
		Minimum		0
		Maximum		0
		Range Width		0
		Mean Std. Error		0
Forecast: DHA_RCP_60_FAO08 (cont'd)									Cell: X8
	Percentiles:			Forecast values
		0%		0
		10%		0
		20%		0
		30%		0
		40%		0
		50%		0
		60%		0
		70%		0
		80%		0
		90%		0
		100%		0
Forecast: DHA_RCP_60_FreshwaterTotal									Cell: X9
	Summary:
		Entire range is from 0.00 to 14,997,201.68
		Base case is 107,836.70
		After 1,000,000 trials, the std. error of the mean is 169.94
	Statistics:			Forecast values
		Trials		1000000
		Base Case		107837
		Mean		107579
		Median		58903.5
		Mode		0
		Standard Deviation		169941
		Variance		2.88798e+10
		Skewness		9.25396
		Kurtosis		259.65
		Coeff. of Variation		1.57969
		Minimum		0
		Maximum		1.49972e+07
		Range Width		1.49972e+07
		Mean Std. Error		169.941
Forecast: DHA_RCP_60_FreshwaterTotal (cont'd)									Cell: X9
	Percentiles:			Forecast values
		0%		0
		10%		14411.9
		20%		23530.7
		30%		33298.6
		40%		44752.5
		50%		58903.3
		60%		77511
		70%		103984
		80%		146774
		90%		237525
		100%		1.49972e+07
Forecast: DHA_RCP_85_FAO01									Cell: Y2
	Summary:
		Entire range is from 0.00 to 384,940.97
		Base case is 2,751.00
		After 1,000,000 trials, the std. error of the mean is 4.93
	Statistics:			Forecast values
		Trials		1000000
		Base Case		2751
		Mean		2863.85
		Median		1405.03
		Mode		0
		Standard Deviation		4934.86
		Variance		2.43529e+07
		Skewness		8.28027
		Kurtosis		201.829
		Coeff. of Variation		1.72316
		Minimum		0
		Maximum		384941
		Range Width		384941
		Mean Std. Error		4.93486
Forecast: DHA_RCP_85_FAO01 (cont'd)									Cell: Y2
	Percentiles:			Forecast values
		0%		0
		10%		63.5794
		20%		356.744
		30%		645.564
		40%		983.957
		50%		1405.03
		60%		1961.74
		70%		2753.45
		80%		4045.89
		90%		6786.66
		100%		384941
Forecast: DHA_RCP_85_FAO02									Cell: Y5
	Summary:
		Entire range is from 0.00 to 92,267.04
		Base case is 97.87
		After 1,000,000 trials, the std. error of the mean is 0.97
	Statistics:			Forecast values
		Trials		1000000
		Base Case		97.8743
		Mean		490.325
		Median		135.109
		Mode		0
		Standard Deviation		969.023
		Variance		939005
		Skewness		8.14424
		Kurtosis		229.095
		Coeff. of Variation		1.97628
		Minimum		0
		Maximum		92267
		Range Width		92267
		Mean Std. Error		0.969023
Forecast: DHA_RCP_85_FAO02 (cont'd)									Cell: Y5
	Percentiles:			Forecast values
		0%		0
		10%		0
		20%		0
		30%		0
		40%		0
		50%		135.108
		60%		290.428
		70%		490.113
		80%		787.096
		90%		1354.77
		100%		92267
Forecast: DHA_RCP_85_FAO03									Cell: Y4
	Summary:
		Entire range is from 0.00 to 61,760.12
		Base case is 551.31
		After 1,000,000 trials, the std. error of the mean is 0.96
	Statistics:			Forecast values
		Trials		1000000
		Base Case		551.313
		Mean		575.457
		Median		289.088
		Mode		0
		Standard Deviation		960.246
		Variance		922072
		Skewness		7.46331
		Kurtosis		152.066
		Coeff. of Variation		1.66867
		Minimum		0
		Maximum		61760.1
		Range Width		61760.1
		Mean Std. Error		0.960246
Forecast: DHA_RCP_85_FAO03 (cont'd)									Cell: Y4
	Percentiles:			Forecast values
		0%		0
		10%		9.14389
		20%		71.8048
		30%		132.214
		40%		202.027
		50%		289.088
		60%		402.415
		70%		563.075
		80%		821.99
		90%		1366.54
		100%		61760.1
Forecast: DHA_RCP_85_FAO04									Cell: Y7
	Summary:
		Entire range is from 0.00 to 10,185,298.36
		Base case is 38,096.28
		After 1,000,000 trials, the std. error of the mean is 86.79
																			Units	Frequency		Units	Frequency		Units	Frequency		Units	Frequency		Units	Frequency		Units	Frequency		Units	Frequency		Units	Frequency		Units	Frequency		Units	Frequency		Units
																			1251.81	16979		0.677787	19997		11747.9	3610		16488.7	4241		0.532478	176864		118.12	44364		834.859	21730		81.1817	40106		393.058	46872		286.351	243410		197.506
																				67011			53516			26712			31374			63713			79309			31850			57308			74376			135790
																				90121			58977			54392			62310			62251			93118			45903			74172			85555			101416
																				91842			57581			71614			79237			57176			90846			52915			77946			83530			76802
																				84828			54873			77882			83282			51761			82137			55066			75266			76470			60513
																				76186			51733			77474			80397			46864			72389			55174			69298			67927			48452
																				66427			49030			72853			73941			42742			63774			53739			62808			60244			39584
																				57556			45760			66899			66353			38825			54813			51529			56296			52447			32619
	Statistics:			Forecast values																49855			43636			60100			58399			35141			47458			49428			49562			46269			27622
		Trials		1000000																43266			40649			52873			51360			32226			41056			45979			44208			40379			23339
		Base Case		38096.3																37840			38179			46838			44661			29030			35273			43002			39005			35483			20236
		Mean		41951.8																32773			35632			41038			38862			26876			30580			40122			34303			31460			17309
		Median		17266.5															31295.2	28688		13.6737	33225		236326	36090		354847	33899		13.3119	24634		2952.99	26586		20871.5	36838		2029.54	30591		9826.44	27405		7158.78	15326		4937.66
		Mode		0																24909			31251			31787			29442			22759			23140			34564			26995			24384			13222
		Standard Deviation		86789.6																21821			28806			27868			25909			21118			20285			31668			23839			21673			11678
		Variance		7.53243e+09																19078			26799			24394			22860			19489			17931			28764			21329			19460			10425
		Skewness		12.0563																17131			24941			21898			20432			17793			15819			26817			19183			17518			9264
		Kurtosis		499.676																15121			23184			19134			17804			16312			13826			24529			17125			15476			8252
		Coeff. of Variation		2.06879																13503			21616			16898			15696			14953			12315			22478			15111			13936			7385
		Minimum		0																11901			19832			15204			13939			14084			11029			20641			13646			12430			6658
		Maximum		1.01853e+07																10706			18531			13259			12456			12930			9910			19121			12239			11294			6120
		Range Width		1.01853e+07																9601			17085			11880			10992			12041			8804			17346			10978			10252			5416
		Mean Std. Error		86.7896																8598			15785			10730			10007			11150			8078			15578			10018			9124			5090
																				7869			14328			9640			8734			10370			7254			14568			9046			8571			4640
Forecast: DHA_RCP_85_FAO04 (cont'd)									Cell: Y7										61338.5	6982		26.6696	13545		460904	8657		693205	7748		26.0914	9583		5787.86	6567		40908.1	13199		3977.9	8085		19259.8	7580		14031.2	4158		9677.81
																				6520			12500			7731			7238			8853			5863			12156			7396			6838			3930
	Percentiles:			Forecast values																5802			11446			7025			6436			8148			5291			11028			6816			6483			3490
		0%		0																5470			10544			6459			5950			7406			4870			9893			6369			5755			3224
		10%		0																4765			9671			5789			5225			7107			4291			9440			5666			5367			3058
		20%		2456.21																4468			9017			5276			4820			6449			4113			8491			5105			4883			2884
		30%		6495.54																3972			8404			4714			4421			5978			3537			7615			4668			4584			2483
		40%		11237.9																3677			7696			4279			4054			5587			3388			7005			4294			4148			2434
		50%		17266.5																3400			6973			3830			3669			5165			3183			6500			3873			3807			2129
		60%		25392.7																3180			6555			3602			3386			4950			2906			5903			3620			3516			2087
		70%		37255.3																2903			5878			3205			3208			4538			2649			5385			3326			3251			1945
		80%		57206.5																2644			5476			3050			2996			4271			2339			4836			3183			2928			1818
		90%		101154															91381.8	2489		39.6655	5197		685482	2786		1.03156e+06	2740		38.8709	4004		8622.72	2286		60944.7	4534		5926.27	2939		28693.2	2746		20903.6	1666		14418
		100%		1.01853e+07																2261			4668			2598			2497			3636			2229			4149			2680			2583			1600
																				2119			4320			2354			2293			3421			1927			3802			2336			2437			1446
Forecast: DHA_RCP_85_FAO05									Cell: Y6											1964			3910			2233			2159			3146			1856			3510			2288			2247			1387
																				1818			3708			2063			1890			2911			1619			3321			2216			2186			1291
	Summary:																			1758			3445			1908			1786			2762			1564			2914			1962			1922			1256
		Entire range is from 0.00 to 197,746.74																		1578			3108			1718			1712			2562			1453			2701			1851			1818			1150
		Base case is 94.67																		1408			2911			1611			1570			2398			1342			2430			1697			1699			1226
		After 1,000,000 trials, the std. error of the mean is 1.83																		1383			2710			1574			1443			2222			1313			2332			1583			1583			1008
																				1289			2477			1443			1380			2090			1178			2074			1452			1474			973
																				1243			2239			1315			1286			1878			1133			1987			1359			1411			928
																				1157			2082			1254			1159			1853			1072			1712			1270			1296			815
																				1081			1932			1162			1137			1641			955			1620			1192			1292			830
																				966			1729			1083			957			1584			1006			1513			1168			1161			809
																			126432	915		54.8274	1660		947490	1047		1.42631e+06	962		53.7803	1484		11930.1	884		84320.8	1377		8199.35	1059		39698.8	1065		28921.5	757		19948.1
	Statistics:			Forecast values
		Trials		1000000
		Base Case		94.668
		Mean		804.649
		Median		169.04
		Mode		0
		Standard Deviation		1826.99
		Variance		3.33789e+06
		Skewness		11.3332
		Kurtosis		455.416
		Coeff. of Variation		2.27054
		Minimum		0
		Maximum		197747
		Range Width		197747
		Mean Std. Error		1.82699
Forecast: DHA_RCP_85_FAO05 (cont'd)									Cell: Y6
	Percentiles:			Forecast values
		0%		0
		10%		0
		20%		0
		30%		0
		40%		0
		50%		169.04
		60%		405.841
		70%		718.671
		80%		1203.17
		90%		2188.88
		100%		197747
Forecast: DHA_RCP_85_FAO06									Cell: Y3
	Summary:
		Entire range is from 0.00 to 7,371.59
		Base case is 28.67
		After 1,000,000 trials, the std. error of the mean is 0.05
	Statistics:			Forecast values
		Trials		1000000
		Base Case		28.6682
		Mean		29.3703
		Median		14.5708
		Mode		0
		Standard Deviation		51.982
		Variance		2702.12
		Skewness		11.807
		Kurtosis		637.743
		Coeff. of Variation		1.76988
		Minimum		0
		Maximum		7371.59
		Range Width		7371.59
		Mean Std. Error		0.051982
Forecast: DHA_RCP_85_FAO06 (cont'd)									Cell: Y3
	Percentiles:			Forecast values
		0%		0
		10%		1.38203
		20%		4.11571
		30%		6.97963
		40%		10.3562
		50%		14.5708
		60%		20.1084
		70%		28.0265
		80%		40.9295
		90%		68.3376
		100%		7371.59
Forecast: DHA_RCP_85_FAO08									Cell: Y8
	Summary:
		Entire range is from 0.00 to 0.00
		Base case is 0.00
		After 1,000,000 trials, the std. error of the mean is 0.00
	Statistics:			Forecast values
		Trials		1000000
		Base Case		0
		Mean		0
		Median		0
		Mode		0
		Standard Deviation		0
		Variance		0
		Skewness		---
		Kurtosis		---
		Coeff. of Variation		---
		Minimum		0
		Maximum		0
		Range Width		0
		Mean Std. Error		0
Forecast: DHA_RCP_85_FAO08 (cont'd)									Cell: Y8
	Percentiles:			Forecast values
		0%		0
		10%		0
		20%		0
		30%		0
		40%		0
		50%		0
		60%		0
		70%		0
		80%		0
		90%		0
		100%		0
Forecast: DHA_RCP_85_FreshwaterTotal									Cell: Y9
	Summary:
		Entire range is from 0.00 to 10,694,938.66
		Base case is 41,619.80
		After 1,000,000 trials, the std. error of the mean is 93.10
	Statistics:			Forecast values
		Trials		1000000
		Base Case		41619.8
		Mean		46715.4
		Median		20213.6
		Mode		0
		Standard Deviation		93099.9
		Variance		8.66758e+09
		Skewness		11.6535
		Kurtosis		470.93
		Coeff. of Variation		1.99292
		Minimum		0
		Maximum		1.06949e+07
		Range Width		1.06949e+07
		Mean Std. Error		93.0999
Forecast: DHA_RCP_85_FreshwaterTotal (cont'd)									Cell: Y9
	Percentiles:			Forecast values
		0%		0
		10%		95.7097
		20%		3212.75
		30%		7885.31
		40%		13343.1
		50%		20213.6
		60%		29336.6
		70%		42538.4
		80%		64409.4
		90%		112215
		100%		1.06949e+07
Forecast: ΔDHA_RCP_26_FAO01									Cell: Z2
	Summary:
		Entire range is from 0.65 to 74,464.29
		Base case is 767.79
		After 1,000,000 trials, the std. error of the mean is 1.16
	Statistics:			Forecast values
		Trials		1000000
		Base Case		767.791
		Mean		766.012
		Median		425.153
		Mode		---
		Standard Deviation		1159.01
		Variance		1.3433e+06
		Skewness		7.93565
		Kurtosis		169.162
		Coeff. of Variation		1.51304
		Minimum		0.648787
		Maximum		74464.3
		Range Width		74463.6
		Mean Std. Error		1.15901
Forecast: ΔDHA_RCP_26_FAO01 (cont'd)									Cell: Z2
	Percentiles:			Forecast values
		0%		0.648787
		10%		101.22
		20%		167.337
		30%		238.457
		40%		321.363
		50%		425.153
		60%		560.863
		70%		753.247
		80%		1062.6
		90%		1711.3
		100%		74464.3
Forecast: ΔDHA_RCP_26_FAO02									Cell: Z5
	Summary:
		Entire range is from 6.52 to 30,750.42
		Base case is 547.26
		After 1,000,000 trials, the std. error of the mean is 0.62
	Statistics:			Forecast values
		Trials		1000000
		Base Case		547.262
		Mean		546.072
		Median		378.698
		Mode		---
		Standard Deviation		616.156
		Variance		379648
		Skewness		6.60567
		Kurtosis		117.575
		Coeff. of Variation		1.12834
		Minimum		6.52377
		Maximum		30750.4
		Range Width		30743.9
		Mean Std. Error		0.616156
Forecast: ΔDHA_RCP_26_FAO02 (cont'd)									Cell: Z5
	Percentiles:			Forecast values
		0%		6.52377
		10%		127.421
		20%		186.886
		30%		244.818
		40%		307.197
		50%		378.698
		60%		466.669
		70%		583.437
		80%		759.663
		90%		1101.76
		100%		30750.4
Forecast: ΔDHA_RCP_26_FAO03									Cell: Z4
	Summary:
		Entire range is from 0.07 to 10,469.12
		Base case is 79.64
		After 1,000,000 trials, the std. error of the mean is 0.12
	Statistics:			Forecast values
		Trials		1000000
		Base Case		79.6444
		Mean		79.384
		Median		45.2469
		Mode		---
		Standard Deviation		115.725
		Variance		13392.2
		Skewness		7.95573
		Kurtosis		211.045
		Coeff. of Variation		1.45778
		Minimum		0.0694153
		Maximum		10469.1
		Range Width		10469
		Mean Std. Error		0.115725
Forecast: ΔDHA_RCP_26_FAO03 (cont'd)									Cell: Z4
	Percentiles:			Forecast values
		0%		0.0694153
		10%		11.0013
		20%		18.0649
		30%		25.5795
		40%		34.3757
		50%		45.2468
		60%		59.3663
		70%		79.2483
		80%		110.839
		90%		176.501
		100%		10469.1
Forecast: ΔDHA_RCP_26_FAO04									Cell: Z7
	Summary:
		Entire range is from 6.83 to 1,217,054.28
		Base case is 10,730.82
		After 1,000,000 trials, the std. error of the mean is 18.30
	Statistics:			Forecast values
		Trials		1000000
		Base Case		10730.8
		Mean		10712.7
		Median		5502.73
		Mode		---
		Standard Deviation		18297.6
		Variance		3.34801e+08
		Skewness		9.48495
		Kurtosis		224.681
		Coeff. of Variation		1.70802
		Minimum		6.82897
		Maximum		1.21705e+06
		Range Width		1.21705e+06
		Mean Std. Error		18.2976
Forecast: ΔDHA_RCP_26_FAO04 (cont'd)									Cell: Z7
	Percentiles:			Forecast values
		0%		6.82897
		10%		1231.91
		20%		2071.44
		30%		3001.55
		40%		4109.03
		50%		5502.72
		60%		7351.02
		70%		10029.2
		80%		14430.9
		90%		23949
		100%		1.21705e+06
Forecast: ΔDHA_RCP_26_FAO05									Cell: Z6
	Summary:
		Entire range is from 5.20 to 55,600.58
		Base case is 794.02
		After 1,000,000 trials, the std. error of the mean is 1.05
	Statistics:			Forecast values
		Trials		1000000
		Base Case		794.021
		Mean		792.744
		Median		502.177
		Mode		---
		Standard Deviation		1050.52
		Variance		1.10359e+06
		Skewness		7.90974
		Kurtosis		159.649
		Coeff. of Variation		1.32517
		Minimum		5.20105
		Maximum		55600.6
		Range Width		55595.4
		Mean Std. Error		1.05052
Forecast: ΔDHA_RCP_26_FAO05 (cont'd)									Cell: Z6
	Percentiles:			Forecast values
		0%		5.20105
		10%		156.618
		20%		234.674
		30%		313.036
		40%		399.737
		50%		502.176
		60%		631.603
		70%		808.753
		80%		1085.2
		90%		1650.91
		100%		55600.6
Forecast: ΔDHA_RCP_26_FAO06									Cell: Z3
	Summary:
		Entire range is from 0.01 to 777.39
		Base case is 7.06
		After 1,000,000 trials, the std. error of the mean is 0.01
	Statistics:			Forecast values
		Trials		1000000
		Base Case		7.05779
		Mean		7.04502
		Median		3.83632
		Mode		---
		Standard Deviation		11.2171
		Variance		125.823
		Skewness		8.89061
		Kurtosis		208.538
		Coeff. of Variation		1.5922
		Minimum		0.00707302
		Maximum		777.393
		Range Width		777.386
		Mean Std. Error		0.0112171
Forecast: ΔDHA_RCP_26_FAO06 (cont'd)									Cell: Z3
	Percentiles:			Forecast values
		0%		0.00707302
		10%		0.899979
		20%		1.49296
		30%		2.13971
		40%		2.89583
		50%		3.83632
		60%		5.06295
		70%		6.81483
		80%		9.65883
		90%		15.6304
		100%		777.393
Forecast: ΔDHA_RCP_26_FAO08									Cell: Z8
	Summary:
		Entire range is from 0.00 to 0.00
		Base case is 0.00
		After 1,000,000 trials, the std. error of the mean is 0.00
	Statistics:			Forecast values
		Trials		1000000
		Base Case		0
		Mean		0
		Median		0
		Mode		0
		Standard Deviation		0
		Variance		0
		Skewness		---
		Kurtosis		---
		Coeff. of Variation		---
		Minimum		0
		Maximum		0
		Range Width		0
		Mean Std. Error		0
Forecast: ΔDHA_RCP_26_FAO08 (cont'd)									Cell: Z8
	Percentiles:			Forecast values
		0%		0
		10%		0
		20%		0
		30%		0
		40%		0
		50%		0
		60%		0
		70%		0
		80%		0
		90%		0
		100%		0
Forecast: ΔDHA_RCP_26_FreshwaterTotal									Cell: Z9
	Summary:
		Entire range is from 58.77 to 1,323,058.89
		Base case is 12,926.60
		After 1,000,000 trials, the std. error of the mean is 20.65
	Statistics:			Forecast values
		Trials		1000000
		Base Case		12926.6
		Mean		12904
		Median		7046.57
		Mode		---
		Standard Deviation		20650.6
		Variance		4.26449e+08
		Skewness		9.13399
		Kurtosis		210.079
		Coeff. of Variation		1.60033
		Minimum		58.769
		Maximum		1.32306e+06
		Range Width		1.323e+06
		Mean Std. Error		20.6506
Forecast: ΔDHA_RCP_26_FreshwaterTotal (cont'd)									Cell: Z9
	Percentiles:			Forecast values
		0%		58.769
		10%		1820.02
		20%		2885.91
		30%		4031.33
		40%		5378.21
		50%		7046.57
		60%		9223.67
		70%		12354.2
		80%		17443.8
		90%		28301.6
		100%		1.32306e+06
Forecast: ΔDHA_RCP_45_FAO01									Cell: AA2
	Summary:
		Entire range is from 1.98 to 227,395.75
		Base case is 2,344.65
		After 1,000,000 trials, the std. error of the mean is 3.54
	Statistics:			Forecast values
		Trials		1000000
		Base Case		2344.65
		Mean		2339.21
		Median		1298.31
		Mode		---
		Standard Deviation		3539.33
		Variance		1.25269e+07
		Skewness		7.93565
		Kurtosis		169.162
		Coeff. of Variation		1.51304
		Minimum		1.98124
		Maximum		227396
		Range Width		227394
		Mean Std. Error		3.53933
Forecast: ΔDHA_RCP_45_FAO01 (cont'd)									Cell: AA2
	Percentiles:			Forecast values
		0%		1.98124
		10%		309.102
		20%		511.006
		30%		728.188
		40%		981.366
		50%		1298.31
		60%		1712.74
		70%		2300.23
		80%		3244.91
		90%		5225.9
		100%		227396
Forecast: ΔDHA_RCP_45_FAO02									Cell: AA5
	Summary:
		Entire range is from 15.76 to 74,290.19
		Base case is 1,322.14
		After 1,000,000 trials, the std. error of the mean is 1.49
	Statistics:			Forecast values
		Trials		1000000
		Base Case		1322.14
		Mean		1319.22
		Median		914.894
		Mode		---
		Standard Deviation		1488.46
		Variance		2.21551e+06
		Skewness		6.60631
		Kurtosis		117.606
		Coeff. of Variation		1.12829
		Minimum		15.7608
		Maximum		74290.2
		Range Width		74274.4
		Mean Std. Error		1.48846
Forecast: ΔDHA_RCP_45_FAO02 (cont'd)									Cell: AA5
	Percentiles:			Forecast values
		0%		15.7608
		10%		307.837
		20%		451.5
		30%		591.458
		40%		742.156
		50%		914.893
		60%		1127.42
		70%		1409.51
		80%		1835.27
		90%		2661.62
		100%		74290.2
Forecast: ΔDHA_RCP_45_FAO03									Cell: AA4
	Summary:
		Entire range is from 0.36 to 54,131.20
		Base case is 411.81
		After 1,000,000 trials, the std. error of the mean is 0.60
	Statistics:			Forecast values
		Trials		1000000
		Base Case		411.806
		Mean		410.459
		Median		233.952
		Mode		---
		Standard Deviation		598.361
		Variance		358036
		Skewness		7.95573
		Kurtosis		211.045
		Coeff. of Variation		1.45778
		Minimum		0.358916
		Maximum		54131.2
		Range Width		54130.8
		Mean Std. Error		0.598361
Forecast: ΔDHA_RCP_45_FAO03 (cont'd)									Cell: AA4
	Percentiles:			Forecast values
		0%		0.358916
		10%		56.8828
		20%		93.4056
		30%		132.26
		40%		177.742
		50%		233.951
		60%		306.957
		70%		409.758
		80%		573.099
		90%		912.61
		100%		54131.2
Forecast: ΔDHA_RCP_45_FAO04									Cell: AA7
	Summary:
		Entire range is from 28.50 to 5,079,540.68
		Base case is 44,786.54
		After 1,000,000 trials, the std. error of the mean is 76.37
	Statistics:			Forecast values
		Trials		1000000
		Base Case		44786.5
		Mean		44711.1
		Median		22966.4
		Mode		---
		Standard Deviation		76367.3
		Variance		5.83197e+09
		Skewness		9.48496
		Kurtosis		224.681
		Coeff. of Variation		1.70802
		Minimum		28.5016
		Maximum		5.07954e+06
		Range Width		5.07951e+06
		Mean Std. Error		76.3673
Forecast: ΔDHA_RCP_45_FAO04 (cont'd)									Cell: AA7
	Percentiles:			Forecast values
		0%		28.5016
		10%		5141.53
		20%		8645.45
		30%		12527.4
		40%		17149.6
		50%		22966.4
		60%		30680.5
		70%		41858.4
		80%		60229.3
		90%		99954.4
		100%		5.07954e+06
Forecast: ΔDHA_RCP_45_FAO05									Cell: AA6
	Summary:
		Entire range is from 16.87 to 180,296.35
		Base case is 2,574.78
		After 1,000,000 trials, the std. error of the mean is 3.41
	Statistics:			Forecast values
		Trials		1000000
		Base Case		2574.78
		Mean		2570.32
		Median		1628.39
		Mode		---
		Standard Deviation		3405.74
		Variance		1.1599e+07
		Skewness		7.91237
		Kurtosis		159.772
		Coeff. of Variation		1.32503
		Minimum		16.8655
		Maximum		180296
		Range Width		180279
		Mean Std. Error		3.40574
Forecast: ΔDHA_RCP_45_FAO05 (cont'd)									Cell: AA6
	Percentiles:			Forecast values
		0%		16.8655
		10%		507.866
		20%		760.979
		30%		1015.08
		40%		1296.2
		50%		1628.39
		60%		2048.04
		70%		2622.4
		80%		3518.67
		90%		5352.81
		100%		180296
Forecast: ΔDHA_RCP_45_FAO06									Cell: AA3
	Summary:
		Entire range is from 0.02 to 2,262.43
		Base case is 20.54
		After 1,000,000 trials, the std. error of the mean is 0.03
																			Units	Frequency		Units	Frequency		Units	Frequency		Units	Frequency		Units	Frequency		Units	Frequency		Units	Frequency		Units	Frequency		Units	Frequency		Units	Frequency		Units
																			205.76	11283		314.139	21656		0.309332	27416		2611.22	77263		392.538	132449		488.84	32058		77.9942	8620		26.6133	130926		-2835.69	1		-0.666667	0		6231.36
																				49956			75119			64065			136446			151993			82372			40652			151395			0		0	1000000
																				74043			95008			67372			120984			118733			93747			63596			118569			0		0.666667	0
																				81561			93324			64079			99369			91503			89441			73133			92024			0
																				79421			86047			60465			79940			71767			79674			74080			71743			2333
																				73464			75247			55822			64648			57427			70187			70654			57569			63454
																				66754			65073			52275			53215			46504			61235			65015			46752			107424
																				59386			55926			48214			43896			38532			52735			59305			38503			108921
																				52861			48937			44246			36569			31894			45601			53495			32162			97241
																				46373			41913			41213			31113			27171			40123			48092			27275			83255
																				41435			36187			37780			26430			23085			34869			42673			23368			70786
																				36207			31576			34439			23017			20117			30665			38527			20202			58829
																			4610.94	32018		7052.92	27677		6.93158	31851		60998.4	19417		9648	17528		11365.2	26520		1729.11	34002		655.132	17428		5406.7	50425					128387
																				28168			23754			28967			17361			15246			23718			30340			15293			42251
																				25041			20831			27154			15074			13194			20890			27175			13342			36113
																				22388			18455			24779			13102			11695			18600			24272			11776			30959
	Statistics:			Forecast values																19803			16002			22602			11698			10422			16608			21724			10531			26574
		Trials		1000000																17474			14451			20959			10274			9337			14705			19241			9332			23066
		Base Case		20.5401																15431			12750			19089			9222			8300			13179			17378			8214			19812
		Mean		20.5029																13899			11424			17356			8366			7463			11973			15604			7586			17279
		Median		11.1648																12614			10221			16090			7658			6694			10899			13905			6731			15000
		Mode		---																11189			9254			14861			6445			6027			9718			12669			6193			13336
		Standard Deviation		32.6448																10048			8228			13489			6222			5618			8881			11571			5470			11716
		Variance		1065.69																9197			7480			12588			5541			5081			8021			10320			5114			10406
		Skewness		8.89061															9016.11	8375		13791.7	6778		13.5538	11461		119386	5023		18903.5	4620		22241.6	7323		3380.23	9423		1283.65	4554		13649.1	9298					250543
		Kurtosis		208.538																7511			6130			10511			4587			4051			6718			8742			4197			8116
		Coeff. of Variation		1.5922																6780			5625			9647			4191			3856			5945			7854			3947			7414
		Minimum		0.0205844																6143			5137			8924			3850			3452			5580			7114			3507			6679
		Maximum		2262.43																5654			4557			8131			3589			3379			5089			6387			3250			5997
		Range Width		2262.41																5206			4288			7531			3220			3000			4552			5839			2984			5486
		Mean Std. Error		0.0326448																4875			3835			6914			3021			2670			4333			5526			2797			4843
																				4265			3561			6297			2804			2557			3944			4982			2578			4275
Forecast: ΔDHA_RCP_45_FAO06 (cont'd)									Cell: AA3											4091			3279			5877			2476			2342			3569			4611			2357			4022
																				3652			3060			5458			2329			2144			3321			4145			2214			3676
	Percentiles:			Forecast values																3440			2830			5093			2255			2114			3070			3788			2075			3435
		0%		0.0205844																3114			2542			4644			2047			1935			2923			3562			1904			3059
		10%		2.61919															13421.3	2869		20530.5	2357		20.1761	4376		177773	1877		28158.9	1710		33118	2725		5031.35	3239		1912.17	1758		21891.5	2696					372698
		20%		4.34493																2612			2186			3929			1759			1690			2478			3139			1663			2641
		30%		6.22714																2471			2020			3713			1635			1585			2351			2815			1605			2500
		40%		8.42767																2299			1993			3435			1576			1471			2175			2634			1459			2167
		50%		11.1647																2104			1751			3194			1476			1401			2092			2411			1389			1997
		60%		14.7346																1959			1576			2922			1339			1291			1828			2204			1286			1906
		70%		19.833																1777			1565			2729			1304			1199			1718			2057			1213			1735
		80%		28.1099																1681			1375			2437			1132			1115			1697			2007			1081			1575
		90%		45.4888																1587			1410			2406			1174			1066			1559			1848			1072			1508
		100%		2262.43																1512			1264			2179			1151			966			1386			1662			1008			1430
																				1392			1196			1984			967			1002			1369			1581			959			1262
Forecast: ΔDHA_RCP_45_FAO08									Cell: AA8											1324			1145			1889			965			903			1249			1397			919			1182
																				1268			1035			1771			875			834			1235			1349			873			1140
	Summary:																			1110			1067			1550			828			780			1116			1280			832			1000
		Entire range is from 0.00 to 0.00																	18560.7	1053		28392.4	931		27.902	1475		245891	789		38957	749		45807.1	1048		6957.65	1163		2645.44	719		31507.6	977					515213
		Base case is 0.00
		After 1,000,000 trials, the std. error of the mean is 0.00
	Statistics:			Forecast values
		Trials		1000000
		Base Case		0
		Mean		0
		Median		0
		Mode		0
		Standard Deviation		0
		Variance		0
		Skewness		---
		Kurtosis		---
		Coeff. of Variation		---
		Minimum		0
		Maximum		0
		Range Width		0
		Mean Std. Error		0
Forecast: ΔDHA_RCP_45_FAO08 (cont'd)									Cell: AA8
	Percentiles:			Forecast values
		0%		0
		10%		0
		20%		0
		30%		0
		40%		0
		50%		0
		60%		0
		70%		0
		80%		0
		90%		0
		100%		0
Forecast: ΔDHA_RCP_45_FreshwaterTotal									Cell: AA9
	Summary:
		Entire range is from 190.24 to 5,400,627.20
		Base case is 51,460.45
		After 1,000,000 trials, the std. error of the mean is 83.53
	Statistics:			Forecast values
		Trials		1000000
		Base Case		51460.4
		Mean		51370.8
		Median		27655.9
		Mode		---
		Standard Deviation		83527.7
		Variance		6.97687e+09
		Skewness		9.22147
		Kurtosis		213.761
		Coeff. of Variation		1.62598
		Minimum		190.241
		Maximum		5.40063e+06
		Range Width		5.40044e+06
		Mean Std. Error		83.5277
Forecast: ΔDHA_RCP_45_FreshwaterTotal (cont'd)									Cell: AA9
	Percentiles:			Forecast values
		0%		190.241
		10%		6911.24
		20%		11106.5
		30%		15650.9
		40%		20997.7
		50%		27655.8
		60%		36374.3
		70%		48925.5
		80%		69403.5
		90%		113229
		100%		5.40063e+06
Forecast: ΔDHA_RCP_60_FAO01									Cell: AB2
	Summary:
		Entire range is from 2.74 to 314,605.78
		Base case is 3,243.86
		After 1,000,000 trials, the std. error of the mean is 4.90
	Statistics:			Forecast values
		Trials		1000000
		Base Case		3243.86
		Mean		3236.2
		Median		1796.22
		Mode		---
		Standard Deviation		4896.25
		Variance		2.39732e+07
		Skewness		7.93631
		Kurtosis		169.21
		Coeff. of Variation		1.51296
		Minimum		2.74107
		Maximum		314606
		Range Width		314603
		Mean Std. Error		4.89625
Forecast: ΔDHA_RCP_60_FAO01 (cont'd)									Cell: AB2
	Percentiles:			Forecast values
		0%		2.74107
		10%		427.647
		20%		706.985
		30%		1007.45
		40%		1357.73
		50%		1796.22
		60%		2369.6
		70%		3182.32
		80%		4489.31
		90%		7230.01
		100%		314606
Forecast: ΔDHA_RCP_60_FAO02									Cell: AB5
	Summary:
		Entire range is from 24.33 to 114,697.11
		Base case is 2,041.25
		After 1,000,000 trials, the std. error of the mean is 2.28
	Statistics:			Forecast values
		Trials		1000000
		Base Case		2041.25
		Mean		2031.23
		Median		1411.25
		Mode		---
		Standard Deviation		2283.07
		Variance		5.21241e+06
[truncated: 6,721 more rows]
[truncated: 131 more columns]

## Sheet: Sensitivity
Sensitivity Data - Correlation Coefficient
Assumptions	DHA_BaseCase_FAO01	DHA_BaseCase_FAO02	DHA_BaseCase_FAO03	DHA_BaseCase_FAO04	DHA_BaseCase_FAO05	DHA_BaseCase_FAO06	DHA_BaseCase_FAO08	DHA_BaseCase_FreshwaterTotal	DHA_RCP_26_FAO01	DHA_RCP_26_FAO02	DHA_RCP_26_FAO03	DHA_RCP_26_FAO04	DHA_RCP_26_FAO05	DHA_RCP_26_FAO06	DHA_RCP_26_FAO08	DHA_RCP_26_FreshwaterTotal	DHA_RCP_45_FAO01	DHA_RCP_45_FAO02	DHA_RCP_45_FAO03	DHA_RCP_45_FAO04	DHA_RCP_45_FAO05	DHA_RCP_45_FAO06	DHA_RCP_45_FAO08	DHA_RCP_45_FreshwaterTotal	DHA_RCP_60_FAO01	DHA_RCP_60_FAO02	DHA_RCP_60_FAO03	DHA_RCP_60_FAO04	DHA_RCP_60_FAO05	DHA_RCP_60_FAO06	DHA_RCP_60_FAO08	DHA_RCP_60_FreshwaterTotal	DHA_RCP_85_FAO01	DHA_RCP_85_FAO02	DHA_RCP_85_FAO03	DHA_RCP_85_FAO04	DHA_RCP_85_FAO05	DHA_RCP_85_FAO06	DHA_RCP_85_FAO08	DHA_RCP_85_FreshwaterTotal	ΔDHA_RCP_26_FAO01	ΔDHA_RCP_26_FAO02	ΔDHA_RCP_26_FAO03	ΔDHA_RCP_26_FAO04	ΔDHA_RCP_26_FAO05	ΔDHA_RCP_26_FAO06	ΔDHA_RCP_26_FAO08	ΔDHA_RCP_26_FreshwaterTotal	ΔDHA_RCP_45_FAO01
Intercept	0.00104384	-0.000270522	0.001007	0.00024385	-0.000146571	0.000389076	---	0.000344906	0.00100296	-0.000310661	0.000988664	0.000228093	-0.000177417	0.000360497	---	0.000327761	0.000874756	-0.000386242	0.000880843	0.000137988	-0.000309523	0.000276537	---	0.000237117	0.000779556	-0.000444276	0.000782681	6.11008e-05	-0.000371431	0.000153762	---	0.000162158	0.000474841	-0.00105539	0.000478334	-0.000286159	-0.00101892	-4.18773e-05	---	-0.000186217	0.00140141	5.88826e-05	0.00132251	0.000408699	0.000105801	0.000623618	---	0.000510579	0.00140141
Slope	0.000309564	0.000549853	0.000159715	0.00100572	0.000343392	0.000854882	---	0.000980507	-0.0244661	-0.0607924	-0.012036	-0.0171653	-0.0455055	-0.0228682	---	-0.0199838	-0.0954644	-0.198987	-0.0790682	-0.100327	-0.225135	-0.0842176	---	-0.108665	-0.156673	-0.423096	-0.141394	-0.180128	-0.365504	-0.20122	---	-0.193363	-0.584023	-0.899906	-0.599409	-0.674447	-0.894612	-0.531538	---	-0.685826	0.258109	0.339902	0.262868	0.246347	0.310818	0.256224	---	0.266432	0.258109
01_Aquaculture	0.0188334	-0.000903294	5.43648e-06	-0.000713713	-0.000708186	-0.000861275	---	0.000510273	0.0188081	-0.00095982	-5.2558e-06	-0.000742809	-0.000764126	-0.00089527	---	0.000459992	0.0186568	-0.00106693	-5.93314e-05	-0.000865891	-0.00099006	-0.000975615	---	0.000383671	0.018374	-0.00116612	-0.000123091	-0.00100843	-0.00102599	-0.00118087	---	0.00027192	0.0131174	-0.000522144	-0.000369186	-0.000559135	-0.000311098	-0.000934485	---	0.000403982	0.0183915	-0.000411106	0.000321704	-0.000225861	-0.000223606	-0.000366608	---	0.00119115	0.0183915
01_CaptureFish	0.195205	0.00209881	0.00109202	0.00252021	0.00267774	0.00230494	---	0.0153918	0.195107	0.00203337	0.00107763	0.00250305	0.00263084	0.00228425	---	0.0151693	0.193936	0.00183659	0.000987898	0.00240353	0.00238862	0.00221832	---	0.0155538	0.191644	0.00149806	0.00089594	0.00230468	0.00216635	0.00206296	---	0.0157657	0.139353	0.000641868	0.000295988	0.00110081	0.000824838	0.00153093	---	0.0121633	0.187991	0.00222079	0.00125742	0.00263206	0.00274818	0.00238196	---	0.0174331	0.187991
02_Aquaculture	0.00127197	0.0443053	0.00139113	0.00087209	0.000198932	0.00142273	---	0.00185302	0.00126611	0.0441725	0.00138483	0.000870634	0.000184748	0.00141294	---	0.00177879	0.00125402	0.0430403	0.00135502	0.000857094	0.00018382	0.00138626	---	0.00175133	0.00127042	0.0382001	0.00135476	0.000872954	4.90107e-05	0.0013516	---	0.00161546	0.00105913	0.0108267	0.00104641	-4.99378e-05	-0.000179779	0.00100375	---	0.000383457	0.00136905	0.0414865	0.00151553	0.000888086	0.000272858	0.00150229	---	0.00275504	0.00136905
02_CaptureFish	-0.000307515	0.16487	-0.000110007	-0.000803986	-0.00122761	-0.00073761	---	0.00293462	-0.000329304	0.164403	-0.00012308	-0.000823492	-0.00127975	-0.000758402	---	0.00261685	-0.000405822	0.160018	-0.000204694	-0.000924874	-0.00155477	-0.000817435	---	0.0024303	-0.000501926	0.141578	-0.000290692	-0.00106227	-0.00180427	-0.0010097	---	0.00168989	-0.00130974	0.0396575	-0.00121829	-0.00146119	-0.00138447	-0.00149059	---	-0.000604805	-0.000148524	0.154063	0.000112913	-0.000599782	-0.000912227	-0.000558059	---	0.00669324	-0.000148524
03_Aquaculture	-0.00160433	-0.00161192	0.045108	-0.00170587	-0.00137986	-0.00152403	---	-0.00113719	-0.00156196	-0.00151966	0.0451238	-0.0016726	-0.00131418	-0.00147655	---	-0.00107963	-0.00142563	-0.00124388	0.0450615	-0.00150981	-0.000965421	-0.00134865	---	-0.000876084	-0.00130296	-0.000938307	0.0447256	-0.00132606	-0.000878599	-0.0010998	---	-0.000679936	-0.000309374	0.00034463	0.0326106	-0.000220892	0.000327957	-0.000347287	---	0.000225181	-0.0019656	-0.00200161	0.0429222	-0.00210528	-0.00172679	-0.00199534	---	-0.00181759	-0.0019656
03_CaptureFish	-0.00122278	-0.00070979	0.126719	-0.00087757	-0.0008118	-0.000769594	---	0.000742878	-0.00122277	-0.000702622	0.12671	-0.000882423	-0.000801369	-0.000771586	---	0.000791962	-0.00119808	-0.000643019	0.126244	-0.00088235	-0.000712227	-0.000769849	---	0.00088109	-0.00115907	-0.000754472	0.125044	-0.000868486	-0.000774746	-0.000780953	---	0.000927622	-0.00110827	-0.000334789	0.0888099	-0.000418082	-0.000155643	-0.000975946	---	0.000887864	-0.00114634	-0.000530417	0.121712	-0.000737977	-0.000684408	-0.000688737	---	0.000156497	-0.00114634
04_Aquaculture	0.000765726	0.000978405	0.000428269	0.054053	0.000749704	0.00073111	---	0.0482443	0.000715464	0.000867876	0.000403535	0.0539994	0.00067081	0.000684921	---	0.0483712	0.000580831	0.000625265	0.00027084	0.053455	0.00036942	0.000567387	---	0.047838	0.000471981	0.000364084	0.000155328	0.0523255	0.000212186	0.000331079	---	0.0467517	-2.74758e-06	-0.00161135	-0.000286155	0.0325368	-0.00174836	4.4562e-05	---	0.0290912	0.00134263	0.00158815	0.00101962	0.0527797	0.00129176	0.00120486	---	0.0445404	0.00134263
04_CaptureFish	0.00270716	0.000870861	0.00293592	0.0617866	0.00121023	0.00216941	---	0.0554436	0.00267932	0.000782172	0.00292231	0.0617509	0.00114361	0.00214238	---	0.0556133	0.00258338	0.000559761	0.00283289	0.0612358	0.000839973	0.00205888	---	0.0551166	0.00247474	0.000180504	0.00272181	0.0600381	0.000504627	0.00182459	---	0.0539614	0.00158278	8.47372e-05	0.00172938	0.0379946	0.000114759	0.000985423	---	0.0342297	0.00286956	0.0012339	0.00308372	0.0599651	0.0015029	0.00233306	---	0.0508671	0.00286956
05_Aquaculture	-0.00105296	-0.00112667	-0.000794681	-0.00174886	0.00583147	-0.00192275	---	-0.00144952	-0.00108105	-0.00122397	-0.000805355	-0.00177247	0.00575664	-0.0019568	---	-0.00149259	-0.00116641	-0.00139386	-0.000867036	-0.00187265	0.00532567	-0.00204108	---	-0.00163233	-0.00122473	-0.00145704	-0.000918631	-0.0019503	0.00486377	-0.00212233	---	-0.00172832	-0.00136448	-0.000936299	-0.00101617	-0.00193622	0.000840347	-0.00193164	---	-0.00181757	-0.000730232	-0.000480292	-0.000533477	-0.00131656	0.00604505	-0.00144581	---	-0.000788935	-0.000730232
05_CaptureFish	-0.000144837	-0.00123084	-0.000508147	-0.000734238	0.191035	-0.00108045	---	0.00659832	-0.00013871	-0.0011688	-0.000508207	-0.000721139	0.190829	-0.00106713	---	0.00620732	-0.000110756	-0.000963869	-0.000499434	-0.000648094	0.184289	-0.00102399	---	0.00543964	-6.55721e-05	-0.000586703	-0.0004668	-0.000544362	0.171657	-0.000906786	---	0.00516785	0.000754911	0.000575029	0.000503875	0.000678542	0.047556	-0.000188152	---	0.00230976	-0.000173379	-0.0014791	-0.000454602	-0.000894936	0.179996	-0.00117336	---	0.0112049	-0.000173379
06_Aquaculture	-0.000839117	0.000314016	-0.000252765	-0.00026669	0.000221266	0.00915046	---	-0.000263866	-0.00078619	0.000472067	-0.000226715	-0.000224344	0.000342995	0.00920091	---	-0.000215946	-0.000629939	0.000786229	-8.3653e-05	-3.07079e-05	0.000795957	0.00929624	---	-6.83591e-06	-0.000460148	0.00137243	7.58412e-05	0.000191499	0.00126697	0.00936365	---	0.000233051	0.00109285	0.0020301	0.00143495	0.00172802	0.00202296	0.00846616	---	0.0017845	-0.0013528	-0.000632608	-0.000807461	-0.000787453	-0.000622895	0.00824705	---	-0.00082995	-0.0013528
06_CaptureFish	-0.000425612	-0.000229194	-0.000373234	-0.00107717	-0.000715455	0.217357	---	-0.000910437	-0.0004671	-0.000306378	-0.000392223	-0.00109625	-0.000774214	0.217254	---	-0.000935627	-0.000589118	-0.000497866	-0.000498744	-0.00117939	-0.00101074	0.216245	---	-0.00101866	-0.000722467	-0.000995224	-0.000630588	-0.0012682	-0.00127203	0.210443	---	-0.00113305	-0.00117977	-0.00161164	-0.00118202	-0.00154364	-0.00168474	0.165145	---	-0.00134317	4.0381e-05	0.000258593	6.7453e-05	-0.000683417	-0.000232761	0.209664	---	-0.000439	4.0381e-05
18Capture	0.000612342	0.000234099	0.000473122	0.00131713	0.000247551	0.00112161	---	0.00125095	0.000596036	0.000202302	0.000465231	0.00131441	0.000235408	0.00110593	---	0.00125052	0.000531306	9.43543e-05	0.000410751	0.00126974	0.000115239	0.00104737	---	0.00120066	0.000452975	-8.84399e-05	0.000336355	0.00118062	-0.00013211	0.0008527	---	0.00110474	-0.000179763	-0.000912377	-0.00018023	0.0010547	-0.000919969	0.000479816	---	0.000875478	0.000706313	0.000422291	0.000591721	0.00126725	0.000295794	0.00118077	---	0.00116125	0.000706313
21Aquaculture	-4.8315e-05	-0.00069549	-0.000160896	-0.000651888	-0.000803621	-0.000403579	---	-0.00066494	-5.61442e-05	-0.000729363	-0.000163898	-0.000677623	-0.000845522	-0.000427729	---	-0.000689913	-8.00059e-05	-0.000765455	-0.000183238	-0.000790017	-0.000928225	-0.000489107	---	-0.000797459	-9.91691e-05	-0.000713128	-0.000206992	-0.00084757	-0.000901783	-0.000547414	---	-0.000845296	-2.8214e-05	-0.000248435	-0.000118107	-0.000576299	-0.000232776	-0.000558452	---	-0.000548514	4.28124e-05	-0.000395337	-6.465e-05	-0.00029022	-0.00047685	-0.000133051	---	-0.000325921	4.28124e-05
21Capture	-0.0017715	-0.000886981	-0.00140209	-0.00121252	-0.00126737	-0.00135116	---	-0.00130634	-0.00170515	-0.00073978	-0.00137296	-0.00117236	-0.00117986	-0.00129236	---	-0.00126153	-0.0014943	-0.000402534	-0.00120075	-0.000969765	-0.000769125	-0.00112639	---	-0.00104934	-0.00129284	-7.89058e-05	-0.0010178	-0.000747152	-0.000559481	-0.000785888	---	-0.000824323	2.46713e-05	0.00186145	0.0002507	0.000931734	0.00172227	-0.000132079	---	0.000747695	-0.00232608	-0.00152111	-0.00193511	-0.0016579	-0.00168763	-0.00188385	---	-0.0017722	-0.00232608
27Aquaculture	0.00108512	-6.42303e-06	0.00081228	-7.51291e-05	-0.00038334	1.31251e-05	---	4.30586e-05	0.00108413	1.17621e-05	0.00081106	-7.22091e-05	-0.000368374	2.41285e-05	---	4.59917e-05	0.00108074	6.25779e-05	0.000800301	-6.77764e-05	-0.000293419	5.28704e-05	---	5.65786e-05	0.00109107	0.000142815	0.000787795	-7.56213e-05	-0.000213365	0.000104295	---	5.01562e-05	0.000532549	-9.35459e-05	0.000185811	-0.000633643	-0.000352533	-0.000226207	---	-0.000492865	0.0010735	-9.89527e-05	0.000796302	-0.00015636	-0.000494729	-0.000123259	---	-4.52885e-05	0.0010735
27Capture	-0.00133309	-0.00114862	-0.00151997	-0.00121368	-0.000774618	-0.00147035	---	-0.00128681	-0.00134795	-0.00116238	-0.00152539	-0.00122084	-0.000787353	-0.00147877	---	-0.00129219	-0.00137698	-0.00122924	-0.0015434	-0.00123901	-0.000939774	-0.00148997	---	-0.00130941	-0.00141817	-0.00143254	-0.00155074	-0.00133721	-0.00111797	-0.0015959	---	-0.00141381	-0.00204835	-0.000803926	-0.00213683	-0.00163018	-0.000660533	-0.00200609	---	-0.00173607	-0.00108311	-0.000930357	-0.00128493	-0.00105041	-0.000637181	-0.00128961	---	-0.00112691	-0.00108311
31Aquaculture	0.000629182	0.00124201	0.000611503	0.00072892	0.00119873	0.000496159	---	0.000836525	0.000657604	0.00133363	0.000627625	0.000756507	0.00126271	0.000535718	---	0.000862814	0.000734892	0.0015347	0.000713537	0.000872	0.00151818	0.000633935	---	0.000983374	0.000809269	0.00189434	0.000792628	0.000971123	0.00173197	0.000804664	---	0.00109049	0.00153439	0.000897598	0.00151802	0.00145671	0.000615562	0.00142044	---	0.00156333	0.00034795	0.000750441	0.000291593	0.00036352	0.000790724	7.35569e-05	---	0.000490097	0.00034795
31Capture	-0.000557772	-0.000663509	-0.000541895	-0.00107594	-0.00092365	-0.00118864	---	-0.00102495	-0.00058602	-0.000754065	-0.000553174	-0.0011015	-0.00100751	-0.00121612	---	-0.00105693	-0.000668614	-0.000975645	-0.000615988	-0.00121339	-0.00135619	-0.0012843	---	-0.00117663	-0.000714143	-0.00147036	-0.000655795	-0.00133114	-0.00165835	-0.00141758	---	-0.00130064	-0.00152498	-0.0021544	-0.00156327	-0.00193442	-0.00213472	-0.00198079	---	-0.00194622	-0.000311196	-0.00020112	-0.000344827	-0.00077909	-0.00043184	-0.000932783	---	-0.000677994	-0.000311196
34Aquaculture	0.0016976	0.0010431	0.00178308	0.00148552	0.000658061	0.00139398	---	0.00152466	0.00170507	0.00110122	0.00178602	0.0014871	0.000691144	0.00140221	---	0.00153035	0.00173742	0.00125302	0.00180767	0.00150742	0.000867827	0.00143018	---	0.00156352	0.00176864	0.00156804	0.00184733	0.00150121	0.00103578	0.00146756	---	0.00156906	0.00170624	5.3673e-05	0.0017153	0.00143079	-0.00013475	0.00151933	---	0.00149595	0.00166923	0.000967647	0.001771	0.0015229	0.000643565	0.00138593	---	0.00152692	0.00166923
34Capture	0.000924437	0.00130696	0.000774224	0.000561849	0.000621511	0.000299793	---	0.000663925	0.000868554	0.00122406	0.000747952	0.000533228	0.000558107	0.000261953	---	0.000629899	0.000702107	0.00110265	0.00059955	0.000410223	0.00037228	0.000167405	---	0.000503142	0.000554658	0.000889043	0.000449183	0.00031081	0.00023386	5.93895e-06	---	0.000394714	0.000134377	-0.000533705	2.23398e-05	-0.000166405	-0.000901815	-0.000205575	---	-0.000105941	0.00146419	0.00181454	0.00132311	0.000977353	0.00113644	0.000745134	---	0.00113886	0.00146419
37Aquaculture	-0.000440674	0.00025237	-0.000198717	-0.000798609	-0.000518276	-0.000556551	---	-0.000724045	-0.000409132	0.00029749	-0.000183118	-0.000779214	-0.00049888	-0.000525313	---	-0.000706115	-0.000304014	0.000461811	-8.9878e-05	-0.000657008	-0.000296234	-0.000434727	---	-0.000574903	-0.000215853	0.000909046	-4.92783e-07	-0.000515581	0.0001287	-0.000260451	---	-0.000432814	3.04719e-05	0.000331554	0.000286104	0.000140966	7.82677e-06	0.000270225	---	0.000283399	-0.000608687	6.3603e-05	-0.000426333	-0.000909084	-0.000537221	-0.000734325	---	-0.000784527	-0.000608687
37Capture	1.98134e-05	0.000819011	1.09018e-05	0.00127021	0.00101263	0.00106721	---	0.00116479	4.79372e-05	0.000898244	2.3587e-05	0.0012931	0.0010716	0.00108802	---	0.00119391	0.000140963	0.00110022	9.60359e-05	0.00138951	0.00133143	0.00113863	---	0.00129365	0.000243959	0.00112377	0.00017087	0.00148144	0.00130267	0.00123648	---	0.00137753	0.000828314	0.00138693	0.000849241	0.00174315	0.00138893	0.00131495	---	0.00164711	-0.000245246	0.000376804	-0.0002435	0.00092456	0.000592293	0.00078182	---	0.000761691	-0.000245246
41Capture	0.00182503	0.00242449	0.00169465	0.00193543	0.00208612	0.00219517	---	0.00198701	0.00183039	0.00238541	0.00169571	0.00193189	0.0020791	0.00219815	---	0.00197962	0.00183087	0.00221385	0.00168962	0.00189885	0.00190745	0.00219099	---	0.0019429	0.00179701	0.00164342	0.00165167	0.0017931	0.00153944	0.00202841	---	0.0018238	0.000829111	0.000629779	0.000709251	0.000746047	0.000600397	0.00144108	---	0.000820287	0.00172914	0.00236727	0.00163299	0.00191542	0.00198075	0.00207493	---	0.00198605	0.00172914
47Aquaculture	-0.000477638	-0.000377734	-0.000560153	-0.000378208	-0.000506854	-0.000584765	---	-0.000410135	-0.000484939	-0.000399964	-0.000564793	-0.000387746	-0.000510195	-0.000595051	---	-0.000420879	-0.000494857	-0.000414202	-0.000579807	-0.000401183	-0.00049911	-0.000603982	---	-0.000434931	-0.000497161	-0.000349809	-0.000576586	-0.0004025	-0.000350078	-0.000575849	---	-0.000436546	4.87168e-05	-0.00128088	-7.06647e-05	-9.22953e-05	-0.00137843	-0.000137146	---	-0.000161777	-0.000235929	-4.1615e-05	-0.000309556	-0.000117102	-0.000275172	-0.000321609	---	-0.000145877	-0.000235929
47Capture	-0.00116049	-0.00129528	-0.00144237	-0.00140151	-0.00144425	-0.00137644	---	-0.00145086	-0.00117123	-0.00133738	-0.00144483	-0.00140867	-0.00148636	-0.00137571	---	-0.00145626	-0.00120575	-0.00138774	-0.00145838	-0.00144793	-0.00156994	-0.00137121	---	-0.00149148	-0.00123459	-0.00114389	-0.00146372	-0.00143721	-0.00144321	-0.00129653	---	-0.00146482	-0.000684487	-0.00021777	-0.000743107	-0.00104096	-0.000437273	-0.000696825	---	-0.000983474	-0.00109424	-0.00115234	-0.0014133	-0.00133054	-0.00126167	-0.00138503	---	-0.00139356	-0.00109424
48Capture	-0.000965642	0.000383407	-0.000757372	9.46302e-05	0.000535896	-0.000212643	---	2.90732e-05	-0.000947358	0.000444559	-0.000747157	0.000109161	0.000581095	-0.00018691	---	4.50764e-05	-0.000895525	0.000595036	-0.000688232	0.000174844	0.000770089	-0.00011678	---	0.000109665	-0.000851174	0.000790297	-0.000626867	0.000268784	0.000840499	5.16786e-05	---	0.000197805	-5.55735e-05	0.00116611	0.000119559	0.000579349	0.000960553	0.000412768	---	0.000498954	-0.00114098	7.33456e-06	-0.000973673	-9.80378e-05	0.000187846	-0.000470861	---	-0.000168838	-0.00114098
51Aquaculture	-0.000363998	-0.00143532	-0.000223653	-0.00116814	-0.00178907	-0.000979466	---	-0.00112374	-0.000335964	-0.00138869	-0.00020911	-0.00115403	-0.00175757	-0.00095829	---	-0.0011039	-0.00027181	-0.00125433	-0.000141325	-0.00110205	-0.00155267	-0.000908804	---	-0.00103952	-0.000222397	-0.000629766	-0.000100268	-0.00102898	-0.00109395	-0.000764599	---	-0.000943558	0.000947519	0.000884389	0.000997524	0.000213842	0.00101233	0.000263689	---	0.000376978	-0.000750635	-0.00169058	-0.000639084	-0.00143631	-0.00198518	-0.00128383	---	-0.00144928	-0.000750635
51Capture	-0.00131787	-0.000979745	-0.00158348	-0.00114367	-0.000715521	-0.000713114	---	-0.00114697	-0.00131372	-0.000977145	-0.00158353	-0.00114597	-0.000716138	-0.000724157	---	-0.00114893	-0.00129758	-0.00091152	-0.00157961	-0.0011612	-0.000704702	-0.000752813	---	-0.00116127	-0.00127354	-0.000778791	-0.00156607	-0.00115542	-0.000610633	-0.000795647	---	-0.00115365	-0.000744039	-0.000149639	-0.000942086	-0.00038874	-2.09672e-05	-0.000796304	---	-0.000455533	-0.0012833	-0.000765692	-0.0015246	-0.00107512	-0.000594372	-0.000586817	---	-0.0010557	-0.0012833
57Aquaculture	0.000644666	0.0017723	0.000728165	0.00133151	0.00206365	0.00109247	---	0.00133681	0.000644273	0.00178789	0.000731204	0.00133616	0.00205915	0.00109415	---	0.00134017	0.000625905	0.00174498	0.000735322	0.00133551	0.00190236	0.00108377	---	0.00133079	0.000592165	0.0016389	0.000721902	0.00125808	0.0018448	0.000965157	---	0.00124474	0.000104987	-0.000236919	0.000128737	0.000626369	-0.000158289	0.000861621	---	0.000588701	0.000533716	0.0015786	0.000568302	0.00118941	0.00190914	0.0009585	---	0.00120376	0.000533716
57Capture	-0.000498972	-0.00171251	-0.000486684	-0.00111755	-0.00176614	-0.00103993	---	-0.00116251	-0.000533109	-0.00175136	-0.000503564	-0.00112437	-0.0017942	-0.00105573	---	-0.00116802	-0.000632725	-0.00182655	-0.000600017	-0.00116472	-0.0018887	-0.00110335	---	-0.00120875	-0.000695722	-0.00181577	-0.000686018	-0.0011855	-0.00194932	-0.00120843	---	-0.00122926	-0.000940282	-0.000782085	-0.000985954	-0.00098867	-0.000747982	-0.00135833	---	-0.00101729	-0.000144801	-0.00132139	-0.000149514	-0.000989102	-0.00144185	-0.000888027	---	-0.0010348	-0.000144801
58Capture	-0.000637042	-0.00100586	-0.000836112	-0.00115929	-0.00136905	-0.00136803	---	-0.00111043	-0.000593108	-0.000887178	-0.000812064	-0.00112702	-0.0012746	-0.00132315	---	-0.00107069	-0.000472432	-0.00065014	-0.000681677	-0.000986494	-0.000910573	-0.00120542	---	-0.000904457	-0.000371564	-3.82694e-05	-0.000566901	-0.000885823	-0.000475846	-0.000989273	---	-0.000769709	0.0005203	0.000731235	0.000453902	0.000596996	0.000665979	-2.84202e-06	---	0.000720584	-0.00105214	-0.00154082	-0.00129709	-0.00151705	-0.00184105	-0.00174751	---	-0.00152919	-0.00105214
61Aquaculture	-6.86568e-05	-0.000628048	4.99325e-05	1.19968e-05	-0.00049541	-0.000337973	---	-4.53413e-05	-8.06081e-05	-0.000682275	4.67293e-05	6.94607e-06	-0.000545993	-0.000346009	---	-5.02165e-05	-0.000118953	-0.000793263	2.70367e-05	-1.47429e-05	-0.000707803	-0.000365548	---	-7.73886e-05	-0.000164514	-0.000750364	-7.24924e-06	-3.95426e-05	-0.000618619	-0.00038209	---	-0.000103089	0.000473252	-0.000936025	0.000547653	0.000571171	-0.000893318	0.000287364	---	0.000561274	8.18479e-05	-0.000273095	0.000169158	0.000137617	-5.24931e-05	-0.000169115	---	8.97917e-05	8.18479e-05
61Capture	-0.000853942	0.000319335	-0.00123392	-0.000282822	0.000589101	-0.00026556	---	-0.000319969	-0.000815826	0.00044263	-0.00121318	-0.000258626	0.00067143	-0.000232954	---	-0.000293408	-0.000706711	0.000740579	-0.00109999	-0.000149326	0.00104647	-0.000151435	---	-0.000181008	-0.000604633	0.00100674	-0.000995776	2.16127e-05	0.00112354	7.83042e-05	---	-1.86482e-05	0.000391935	0.00181552	0.000134889	0.000537648	0.00173338	0.000690669	---	0.000591872	-0.00124981	-0.000464733	-0.00168541	-0.000671296	-7.51229e-05	-0.000686153	---	-0.000716075	-0.00124981
67Aquaculture	0.00176472	-0.000350183	0.00121817	0.000615248	-0.000277133	0.00067575	---	0.000624066	0.00178711	-0.000245874	0.00122568	0.000643941	-0.000180057	0.000708863	---	0.00065913	0.00186145	2.33384e-06	0.00127189	0.000769577	0.000214879	0.000796927	---	0.000794792	0.00195289	0.000377618	0.00134588	0.00089922	0.000448022	0.000991654	---	0.000934039	0.00208193	0.00177015	0.00162319	0.0015676	0.00182784	0.00124444	---	0.00153729	0.00147834	-0.000939242	0.0010013	0.000155756	-0.000935789	0.000297648	---	0.00010729	0.00147834
67Capture	0.000571164	0.000610404	0.0003929	0.000268949	0.000862979	0.000223903	---	0.00031293	0.000583479	0.000613559	0.000402144	0.000284442	0.000880642	0.000243259	---	0.000328388	0.000598015	0.000577628	0.000439909	0.00032936	0.000885633	0.000284727	---	0.000376493	0.000573843	0.000775159	0.000435212	0.000336237	0.000971725	0.000336906	---	0.000399028	0.00068174	0.000217077	0.000520798	0.000659747	0.000129286	0.000725177	---	0.000665964	0.000308656	0.000375308	9.00875e-05	-4.46104e-06	0.000560528	-5.25532e-05	---	4.42604e-05	0.000308656
71Aquaculture	-0.000730502	-0.000456427	-0.000793379	-0.000544374	-0.000192561	-0.000630494	---	-0.000562712	-0.00073904	-0.000494551	-0.000799577	-0.000555655	-0.000224389	-0.000643893	---	-0.00057529	-0.00073797	-0.000486058	-0.000815151	-0.000581558	-0.000244623	-0.000662236	---	-0.000603183	-0.000701607	-0.000488782	-0.0007899	-0.000559967	-0.000271734	-0.000667322	---	-0.000589942	-0.00114764	-0.000921487	-0.00112131	-0.000784595	-0.000801474	-0.000757479	---	-0.000795888	-0.000478615	5.57933e-05	-0.000535487	-0.000279764	0.000186593	-0.000365482	---	-0.000268967	-0.000478615
71Capture	0.000546166	-0.000945121	0.000232434	-0.000854102	-0.000860868	-0.000663075	---	-0.000739483	0.000558835	-0.0009008	0.000240706	-0.000843336	-0.000831157	-0.000648269	---	-0.00072951	0.000604907	-0.000778409	0.000294231	-0.000772703	-0.000692773	-0.000598654	---	-0.000656666	0.000672748	-0.000592789	0.000370517	-0.0006647	-0.000627774	-0.00044698	---	-0.000554967	0.000819232	0.00094205	0.000608622	-2.47722e-05	0.000733501	-0.000143756	---	0.000104762	0.000444179	-0.00105919	9.20276e-05	-0.000914101	-0.000954974	-0.000763502	---	-0.000790304	0.000444179
77Aquaculture	0.00103636	0.000907415	0.000977653	0.000767666	0.000640441	0.000901387	---	0.000777518	0.00102251	0.00088291	0.000969596	0.000759861	0.000629803	0.0008861	---	0.000767422	0.000959409	0.000747524	0.000911358	0.000697729	0.000513497	0.000830256	---	0.000697893	0.00087663	0.000313479	0.000821407	0.000596936	0.000286433	0.000665899	---	0.000589044	0.00022702	-0.000222313	0.000159153	-0.000196861	7.7714e-05	4.90851e-05	---	-0.000199582	0.00106295	0.000841185	0.00102878	0.000738142	0.00058612	0.000895538	---	0.00076038	0.00106295
77Capture	-0.00059152	-2.30167e-05	-9.56012e-05	0.000688394	-1.89367e-06	0.000494966	---	0.000629422	-0.000613448	-2.91861e-05	-0.000107702	0.000676009	-3.8841e-06	0.000477132	---	0.000619113	-0.00067229	-0.000103526	-0.000174602	0.000617102	-7.3927e-05	0.000432207	---	0.000559738	-0.000707167	-0.000390035	-0.000228319	0.000523272	-0.000179129	0.000306515	---	0.000465768	-0.00144202	-0.00146275	-0.00113255	-0.000967215	-0.00151141	-0.000409039	---	-0.000879594	-0.000280327	4.88408e-05	0.000182134	0.000868912	8.52517e-05	0.00068997	---	0.000788257	-0.000280327
81Aquaculture	-0.00063822	-0.00133038	-0.000681218	-0.00130945	-0.00127986	-0.0007203	---	-0.00122853	-0.000617028	-0.00127431	-0.000667744	-0.00128809	-0.00124519	-0.000699653	---	-0.00120526	-0.000544266	-0.00113152	-0.000587588	-0.00118128	-0.0010844	-0.000643644	---	-0.00109079	-0.000454654	-0.000799592	-0.000492261	-0.00106764	-0.000835128	-0.00053848	---	-0.00097056	9.50465e-05	-8.63897e-05	0.000179698	-0.000291397	0.000130545	-4.88114e-05	---	-0.000155783	-0.000801453	-0.00156265	-0.00087182	-0.00150883	-0.00146679	-0.00089788	---	-0.00144157	-0.000801453
81Capture	0.000246652	2.12795e-05	-0.000255366	-0.00047901	-0.000496935	-0.000513202	---	-0.000471054	0.000203683	-8.81757e-05	-0.000275235	-0.000508876	-0.000572455	-0.00055688	---	-0.000506141	5.90828e-05	-0.000381798	-0.000396594	-0.000662078	-0.000893709	-0.000679043	---	-0.000669609	-5.63374e-05	-0.000644542	-0.00051006	-0.000802685	-0.00101752	-0.000898805	---	-0.00080939	-0.00019023	-0.000719333	-0.000601309	-0.0011766	-0.00116114	-0.00115835	---	-0.00115245	0.000577575	0.000494078	8.75239e-05	-0.000107221	-1.85093e-05	-0.000118727	---	-5.87926e-05	0.000577575
87Aquaculture	-0.000193705	0.000665762	-0.000243729	-0.000453862	0.000760985	-3.8963e-05	---	-0.000374601	-0.000201535	0.000690776	-0.000243223	-0.000444664	0.000779491	-3.08395e-05	---	-0.000367306	-0.00022663	0.000689066	-0.000243317	-0.000410014	0.000769928	-1.37914e-05	---	-0.000330596	-0.000273716	0.000680644	-0.000261355	-0.000392164	0.000726786	4.42095e-07	---	-0.000312791	-0.000643406	-0.000201723	-0.000625762	-0.000997214	-6.2246e-05	-0.000155399	---	-0.000840686	-0.000108114	0.000479823	-0.000238553	-0.000530298	0.000605539	-0.000108024	---	-0.000401917	-0.000108114
87Capture	0.000167003	-0.000963815	0.000342251	-0.00025625	-0.000432195	-0.000472215	---	-0.000248736	0.000152699	-0.000982883	0.000338059	-0.000260152	-0.000455745	-0.000476576	---	-0.000254028	0.000124997	-0.000998014	0.000322622	-0.000250303	-0.000520186	-0.000470382	---	-0.000246665	0.000114305	-0.0009708	0.000317125	-0.000203709	-0.000548762	-0.000417921	---	-0.000200902	-0.00026115	-0.0017935	-2.68046e-05	-0.000667048	-0.00150506	-0.000561185	---	-0.000689185	0.000336271	-0.000668127	0.000473168	-0.00011327	-0.000188704	-0.000288409	---	-9.08019e-05	0.000336271
88Capture	-0.000392391	-0.00048555	-0.000499582	-2.40845e-05	-0.000835829	-0.000230116	---	-8.06108e-06	-0.000375985	-0.000425572	-0.000493082	-1.14451e-05	-0.000800672	-0.000213661	---	9.75702e-06	-0.000316929	-0.000249423	-0.000449706	4.1571e-05	-0.000549922	-0.000171113	---	7.61325e-05	-0.000203982	0.000319834	-0.000363619	0.000150133	-0.000182055	9.38052e-06	---	0.00019845	0.00103628	0.000481944	0.000812615	0.000565625	0.000529733	0.000694367	---	0.000664666	-0.000524532	-0.000753697	-0.000598234	-0.000205968	-0.000998018	-0.000433794	---	-0.00023225	-0.000524532
Fillet yield (%)	0.23107	0.313598	0.235764	0.219643	0.283846	0.228896	---	0.232189	0.23101	0.312937	0.235753	0.219617	0.283532	0.228844	---	0.231623	0.229826	0.305287	0.234912	0.218283	0.273829	0.227942	---	0.229716	0.227299	0.27147	0.232719	0.214567	0.255154	0.22221	---	0.224927	0.165971	0.0776323	0.166095	0.136025	0.0698692	0.175182	---	0.142254	0.222297	0.292222	0.226469	0.211992	0.267714	0.220276	---	0.229235	0.222297
Polar Freshwater DHA % of Lipid	3.87421e-05	0.157006	0.000169903	-0.000318987	0.116725	-0.000421191	---	0.00810464	4.82063e-05	0.156649	0.0001741	-0.000310528	0.116588	-0.000413199	---	0.00755643	8.08805e-05	0.15271	0.000199106	-0.00025894	0.112568	-0.000383259	---	0.00699727	0.000125774	0.135472	0.000235144	-0.000167111	0.104784	-0.000252731	---	0.00626702	-2.45475e-05	0.0378051	-1.49351e-05	-0.00027471	0.027734	-0.000132959	---	0.00189841	-9.01564e-05	0.146213	3.76393e-05	-0.000456264	0.11003	-0.000520116	---	0.0146024	-9.01564e-05
Polar Marine DHA % of Lipid	-0.00117844	0.000451273	-0.00134839	-0.000253552	0.000523662	-0.000931851	---	-0.000293053	-0.00119898	0.000409387	-0.00135488	-0.000269158	0.000500363	-0.000948503	---	-0.000310644	-0.00125532	0.000313411	-0.00138628	-0.0003495	0.00040744	-0.000993194	---	-0.000395898	-0.00130136	0.000109591	-0.00141427	-0.000449975	0.000267326	-0.00110775	---	-0.000497882	-0.001882	-0.000559501	-0.00196588	-0.00141401	-0.000625436	-0.00169439	---	-0.00146188	-0.00089825	0.000712562	-0.00111903	-4.00981e-05	0.000709378	-0.000730268	---	-4.02777e-05	-0.00089825
Polar Total Lipid (%) in Fillet	-0.00197555	0.408815	-0.0024141	-0.00193232	0.30453	-0.0017364	---	0.0190447	-0.00198117	0.407823	-0.00241668	-0.00193799	0.304119	-0.00174417	---	0.0176481	-0.0019985	0.397253	-0.00242526	-0.00197531	0.293136	-0.00177338	---	0.0160869	-0.00202373	0.351937	-0.00241643	-0.00204062	0.272555	-0.00185754	---	0.0140084	-0.00151952	0.0994128	-0.00162963	-0.00148946	0.0738826	-0.0015065	---	0.00388307	-0.00191579	0.380512	-0.00229692	-0.00192318	0.28718	-0.00173023	---	0.0357379	-0.00191579
Temperate Freshwater DHA % of Lipid	0.403517	0.386247	0.42371	0.573725	0.438195	0.545065	---	0.563145	0.403345	0.385255	0.423659	0.5736	0.437561	0.544865	---	0.563289	0.401051	0.37522	0.421945	0.569788	0.421554	0.54249	---	0.55877	0.396426	0.332475	0.417778	0.559639	0.39177	0.528279	---	0.547525	0.288078	0.0936387	0.296802	0.352404	0.105582	0.415151	---	0.345668	0.388593	0.360306	0.407439	0.554209	0.413613	0.525021	---	0.5364	0.388593
Temperate Marine DHA % of Lipid	7.39937e-06	-0.000997696	-0.000239949	-0.000524192	-0.00067753	-0.000914927	---	-0.000537569	-2.80944e-05	-0.00105779	-0.000254989	-0.000540874	-0.000727323	-0.000937524	---	-0.000557765	-0.000143304	-0.00120083	-0.000347183	-0.000640024	-0.000930186	-0.00100635	---	-0.000664122	-0.000252793	-0.00147849	-0.000452899	-0.000734696	-0.00125459	-0.00113437	---	-0.000758003	-0.000765575	-0.000441855	-0.0009506	-0.0011807	-0.000305041	-0.00136737	---	-0.00114723	0.000300895	-0.000757052	3.56536e-05	-0.000357395	-0.000421801	-0.000707399	---	-0.000340549	0.000300895
Temperate Total Lipid (%) in Fillet	0.364563	0.647943	0.392045	0.710014	0.702777	0.624983	---	0.697768	0.364414	0.646413	0.392005	0.709861	0.701826	0.624758	---	0.697482	0.36233	0.63041	0.390438	0.705031	0.677027	0.622005	---	0.690862	0.358098	0.560271	0.386549	0.692247	0.629905	0.605519	---	0.675887	0.260137	0.15929	0.274323	0.434766	0.171633	0.475484	---	0.422285	0.350756	0.605543	0.376545	0.684938	0.66396	0.601372	---	0.670125	0.350756
Tropical Freshwater DHA % of Lipid	0.491654	0.0140506	0.473395	0.102803	-0.000578426	0.195844	---	0.134071	0.491435	0.0139191	0.473332	0.102762	-0.000648163	0.195741	---	0.134021	0.488614	0.0133135	0.471397	0.10203	-0.000953156	0.194836	---	0.134995	0.483002	0.0115498	0.466742	0.100229	-0.00106336	0.18974	---	0.134182	0.351306	0.00251952	0.331804	0.0631408	-0.000927692	0.149434	---	0.0925145	0.473615	0.0135538	0.45543	0.0998389	-0.000181581	0.189263	---	0.128943	0.473615
Tropical Marine DHA % of Lipid	-0.000239666	-0.000254261	3.49799e-05	0.000329672	0.000299598	0.000274426	---	0.000371092	-0.000226008	-0.000213109	4.44105e-05	0.000337119	0.000315838	0.000284203	---	0.000376958	-0.000192675	-0.000152488	9.5127e-05	0.000363861	0.000344713	0.000302434	---	0.000394288	-0.000142915	-2.71161e-05	0.000154237	0.000442731	0.000381345	0.000409527	---	0.000460526	0.000242244	0.00124596	0.000425136	0.000575239	0.00147963	0.000510185	---	0.000635775	-0.000435606	-0.000614656	-0.000228127	0.000127729	2.09572e-05	2.2963e-05	---	0.000145809	-0.000435606
Tropical Total Lipid (%) in Fillet	0.465755	0.02534	0.458373	0.143808	-0.000324105	0.24337	---	0.16789	0.465642	0.0254487	0.458356	0.14382	-0.000211309	0.24333	---	0.168027	0.46317	0.0252062	0.456661	0.14304	0.000207981	0.242362	---	0.168771	0.457906	0.0230942	0.452203	0.140653	0.000552803	0.236115	---	0.167209	0.334029	0.00824892	0.322325	0.0900829	0.00190741	0.186361	---	0.113948	0.447106	0.0229622	0.439348	0.138232	-0.00104262	0.233467	---	0.158358	0.447106
SUM FISH PRODUCTION	0.211915	0.204237	0.172226	0.106781	0.191224	0.221099	0	0.123728	0.211804	0.203915	0.17221	0.106779	0.191039	0.221071	0	0.123191	0.210559	0.199238	0.17153	0.106129	0.184698	0.220243	0	0.122346	0.208246	0.178192	0.169924	0.104317	0.172392	0.214593	0	0.119908	0.154844	0.0485567	0.123934	0.0687148	0.0443439	0.171648	0	0.0792969	0.204625	0.190579	0.16578	0.103233	0.18066	0.212525	0	0.125514	0.204625
SUM DHA %	0.893799	0.556503	0.895721	0.675761	0.554488	0.738916	0	0.704861	0.893375	0.554962	0.895599	0.675578	0.553589	0.738591	0	0.704375	0.888154	0.540204	0.891903	0.670933	0.53299	0.735246	0	0.700096	0.877857	0.478101	0.883042	0.658959	0.494885	0.715934	0	0.68718	0.636954	0.134208	0.6261	0.41325	0.132938	0.5619	0	0.438107	0.861085	0.519414	0.861595	0.653321	0.52377	0.712349	0	0.67971	0.861085
SUM LIPID %	0.828342	1.0821	0.848003	0.85189	1.00698	0.866617	0	0.884703	0.828075	1.07969	0.847945	0.851743	1.00573	0.866344	0	0.883156	0.823502	1.05287	0.844674	0.846096	0.970371	0.862593	0	0.87572	0.813981	0.935303	0.836336	0.83086	0.903013	0.839777	0	0.857105	0.592646	0.266951	0.595019	0.52336	0.247423	0.660338	0	0.540116	0.795946	1.00902	0.813597	0.821247	0.950097	0.833108	0	0.864221	0.795946
SUM	2.16648	2.15672	2.15288	1.85532	2.03674	2.05677	0	1.94681	2.1408	2.0904	2.14046	1.83678	1.98821	2.03234	0	1.92269	2.05745	1.89823	2.06483	1.74125	1.73644	1.96208	0	1.81945	1.97149	1.43953	1.98141	1.62864	1.45957	1.79145	0	1.69592	0.966867	-0.373613	0.912217	0.466617	-0.401057	1.03749	0	0.513763	2.34346	2.35119	2.33163	2.03655	2.23316	2.23511	0	2.16562	2.34346
Absolute
Assumptions	DHA_Base Case_FAO01	DHA_Base Case_FAO02	DHA_Base Case_FAO03	DHA_Base Case_FAO04	DHA_Base Case_FAO05	DHA_Base Case_FAO06	DHA_Base Case_FAO08	DHA_Base Case_FreshwaterTotal	DHA_RCP_26_FAO01	DHA_RCP_26_FAO02	DHA_RCP_26_FAO03	DHA_RCP_26_FAO04	DHA_RCP_26_FAO05	DHA_RCP_26_FAO06	DHA_RCP_26_FAO08	DHA_RCP_26_FreshwaterTotal	DHA_RCP_45_FAO01	DHA_RCP_45_FAO02	DHA_RCP_45_FAO03	DHA_RCP_45_FAO04	DHA_RCP_45_FAO05	DHA_RCP_45_FAO06	DHA_RCP_45_FAO08	DHA_RCP_45_FreshwaterTotal	DHA_RCP_60_FAO01	DHA_RCP_60_FAO02	DHA_RCP_60_FAO03	DHA_RCP_60_FAO04	DHA_RCP_60_FAO05	DHA_RCP_60_FAO06	DHA_RCP_60_FAO08	DHA_RCP_60_FreshwaterTotal	DHA_RCP_85_FAO01	DHA_RCP_85_FAO02	DHA_RCP_85_FAO03	DHA_RCP_85_FAO04	DHA_RCP_85_FAO05	DHA_RCP_85_FAO06	DHA_RCP_85_FAO08	DHA_RCP_85_FreshwaterTotal	ΔDHA_RCP_26_FAO01	ΔDHA_RCP_26_FAO02	ΔDHA_RCP_26_FAO03	ΔDHA_RCP_26_FAO04	ΔDHA_RCP_26_FAO05	ΔDHA_RCP_26_FAO06	ΔDHA_RCP_26_FAO08	ΔDHA_RCP_26_FreshwaterTotal	ΔDHA_RCP_45_FAO01
Intercept	0.00104384	0.000270522	0.001007	0.00024385	0.000146571	0.000389076	0	0.000344906	0.00100296	0.000310661	0.000988664	0.000228093	0.000177417	0.000360497	0	0.000327761	0.000874756	0.000386242	0.000880843	0.000137988	0.000309523	0.000276537	0	0.000237117	0.000779556	0.000444276	0.000782681	6.11008e-05	0.000371431	0.000153762	0	0.000162158	0.000474841	0.00105539	0.000478334	0.000286159	0.00101892	4.18773e-05	0	0.000186217	0.00140141	5.88826e-05	0.00132251	0.000408699	0.000105801	0.000623618	0	0.000510579	0.00140141
m	0.000309564	0.000549853	0.000159715	0.00100572	0.000343392	0.000854882	0	0.000980507	0.0244661	0.0607924	0.012036	0.0171653	0.0455055	0.0228682	0	0.0199838	0.0954644	0.198987	0.0790682	0.100327	0.225135	0.0842176	0	0.108665	0.156673	0.423096	0.141394	0.180128	0.365504	0.20122	0	0.193363	0.584023	0.899906	0.599409	0.674447	0.894612	0.531538	0	0.685826	0.258109	0.339902	0.262868	0.246347	0.310818	0.256224	0	0.266432	0.258109
01_Aquaculture	0.0188334	0.000903294	5.43648e-06	0.000713713	0.000708186	0.000861275	0	0.000510273	0.0188081	0.00095982	5.2558e-06	0.000742809	0.000764126	0.00089527	0	0.000459992	0.0186568	0.00106693	5.93314e-05	0.000865891	0.00099006	0.000975615	0	0.000383671	0.018374	0.00116612	0.000123091	0.00100843	0.00102599	0.00118087	0	0.00027192	0.0131174	0.000522144	0.000369186	0.000559135	0.000311098	0.000934485	0	0.000403982	0.0183915	0.000411106	0.000321704	0.000225861	0.000223606	0.000366608	0	0.00119115	0.0183915
01_CaptureFish	0.195205	0.00209881	0.00109202	0.00252021	0.00267774	0.00230494	0	0.0153918	0.195107	0.00203337	0.00107763	0.00250305	0.00263084	0.00228425	0	0.0151693	0.193936	0.00183659	0.000987898	0.00240353	0.00238862	0.00221832	0	0.0155538	0.191644	0.00149806	0.00089594	0.00230468	0.00216635	0.00206296	0	0.0157657	0.139353	0.000641868	0.000295988	0.00110081	0.000824838	0.00153093	0	0.0121633	0.187991	0.00222079	0.00125742	0.00263206	0.00274818	0.00238196	0	0.0174331	0.187991
02_Aquaculture	0.00127197	0.0443053	0.00139113	0.00087209	0.000198932	0.00142273	0	0.00185302	0.00126611	0.0441725	0.00138483	0.000870634	0.000184748	0.00141294	0	0.00177879	0.00125402	0.0430403	0.00135502	0.000857094	0.00018382	0.00138626	0	0.00175133	0.00127042	0.0382001	0.00135476	0.000872954	4.90107e-05	0.0013516	0	0.00161546	0.00105913	0.0108267	0.00104641	4.99378e-05	0.000179779	0.00100375	0	0.000383457	0.00136905	0.0414865	0.00151553	0.000888086	0.000272858	0.00150229	0	0.00275504	0.00136905
02_CaptureFish	0.000307515	0.16487	0.000110007	0.000803986	0.00122761	0.00073761	0	0.00293462	0.000329304	0.164403	0.00012308	0.000823492	0.00127975	0.000758402	0	0.00261685	0.000405822	0.160018	0.000204694	0.000924874	0.00155477	0.000817435	0	0.0024303	0.000501926	0.141578	0.000290692	0.00106227	0.00180427	0.0010097	0	0.00168989	0.00130974	0.0396575	0.00121829	0.00146119	0.00138447	0.00149059	0	0.000604805	0.000148524	0.154063	0.000112913	0.000599782	0.000912227	0.000558059	0	0.00669324	0.000148524
03_Aquaculture	0.00160433	0.00161192	0.045108	0.00170587	0.00137986	0.00152403	0	0.00113719	0.00156196	0.00151966	0.0451238	0.0016726	0.00131418	0.00147655	0	0.00107963	0.00142563	0.00124388	0.0450615	0.00150981	0.000965421	0.00134865	0	0.000876084	0.00130296	0.000938307	0.0447256	0.00132606	0.000878599	0.0010998	0	0.000679936	0.000309374	0.00034463	0.0326106	0.000220892	0.000327957	0.000347287	0	0.000225181	0.0019656	0.00200161	0.0429222	0.00210528	0.00172679	0.00199534	0	0.00181759	0.0019656
03_CaptureFish	0.00122278	0.00070979	0.126719	0.00087757	0.0008118	0.000769594	0	0.000742878	0.00122277	0.000702622	0.12671	0.000882423	0.000801369	0.000771586	0	0.000791962	0.00119808	0.000643019	0.126244	0.00088235	0.000712227	0.000769849	0	0.00088109	0.00115907	0.000754472	0.125044	0.000868486	0.000774746	0.000780953	0	0.000927622	0.00110827	0.000334789	0.0888099	0.000418082	0.000155643	0.000975946	0	0.000887864	0.00114634	0.000530417	0.121712	0.000737977	0.000684408	0.000688737	0	0.000156497	0.00114634
04_Aquaculture	0.000765726	0.000978405	0.000428269	0.054053	0.000749704	0.00073111	0	0.0482443	0.000715464	0.000867876	0.000403535	0.0539994	0.00067081	0.000684921	0	0.0483712	0.000580831	0.000625265	0.00027084	0.053455	0.00036942	0.000567387	0	0.047838	0.000471981	0.000364084	0.000155328	0.0523255	0.000212186	0.000331079	0	0.0467517	2.74758e-06	0.00161135	0.000286155	0.0325368	0.00174836	4.4562e-05	0	0.0290912	0.00134263	0.00158815	0.00101962	0.0527797	0.00129176	0.00120486	0	0.0445404	0.00134263
04_CaptureFish	0.00270716	0.000870861	0.00293592	0.0617866	0.00121023	0.00216941	0	0.0554436	0.00267932	0.000782172	0.00292231	0.0617509	0.00114361	0.00214238	0	0.0556133	0.00258338	0.000559761	0.00283289	0.0612358	0.000839973	0.00205888	0	0.0551166	0.00247474	0.000180504	0.00272181	0.0600381	0.000504627	0.00182459	0	0.0539614	0.00158278	8.47372e-05	0.00172938	0.0379946	0.000114759	0.000985423	0	0.0342297	0.00286956	0.0012339	0.00308372	0.0599651	0.0015029	0.00233306	0	0.0508671	0.00286956
05_Aquaculture	0.00105296	0.00112667	0.000794681	0.00174886	0.00583147	0.00192275	0	0.00144952	0.00108105	0.00122397	0.000805355	0.00177247	0.00575664	0.0019568	0	0.00149259	0.00116641	0.00139386	0.000867036	0.00187265	0.00532567	0.00204108	0	0.00163233	0.00122473	0.00145704	0.000918631	0.0019503	0.00486377	0.00212233	0	0.00172832	0.00136448	0.000936299	0.00101617	0.00193622	0.000840347	0.00193164	0	0.00181757	0.000730232	0.000480292	0.000533477	0.00131656	0.00604505	0.00144581	0	0.000788935	0.000730232
05_CaptureFish	0.000144837	0.00123084	0.000508147	0.000734238	0.191035	0.00108045	0	0.00659832	0.00013871	0.0011688	0.000508207	0.000721139	0.190829	0.00106713	0	0.00620732	0.000110756	0.000963869	0.000499434	0.000648094	0.184289	0.00102399	0	0.00543964	6.55721e-05	0.000586703	0.0004668	0.000544362	0.171657	0.000906786	0	0.00516785	0.000754911	0.000575029	0.000503875	0.000678542	0.047556	0.000188152	0	0.00230976	0.000173379	0.0014791	0.000454602	0.000894936	0.179996	0.00117336	0	0.0112049	0.000173379
06_Aquaculture	0.000839117	0.000314016	0.000252765	0.00026669	0.000221266	0.00915046	0	0.000263866	0.00078619	0.000472067	0.000226715	0.000224344	0.000342995	0.00920091	0	0.000215946	0.000629939	0.000786229	8.3653e-05	3.07079e-05	0.000795957	0.00929624	0	6.83591e-06	0.000460148	0.00137243	7.58412e-05	0.000191499	0.00126697	0.00936365	0	0.000233051	0.00109285	0.0020301	0.00143495	0.00172802	0.00202296	0.00846616	0	0.0017845	0.0013528	0.000632608	0.000807461	0.000787453	0.000622895	0.00824705	0	0.00082995	0.0013528
06_CaptureFish	0.000425612	0.000229194	0.000373234	0.00107717	0.000715455	0.217357	0	0.000910437	0.0004671	0.000306378	0.000392223	0.00109625	0.000774214	0.217254	0	0.000935627	0.000589118	0.000497866	0.000498744	0.00117939	0.00101074	0.216245	0	0.00101866	0.000722467	0.000995224	0.000630588	0.0012682	0.00127203	0.210443	0	0.00113305	0.00117977	0.00161164	0.00118202	0.00154364	0.00168474	0.165145	0	0.00134317	4.0381e-05	0.000258593	6.7453e-05	0.000683417	0.000232761	0.209664	0	0.000439	4.0381e-05
18Capture	0.000612342	0.000234099	0.000473122	0.00131713	0.000247551	0.00112161	0	0.00125095	0.000596036	0.000202302	0.000465231	0.00131441	0.000235408	0.00110593	0	0.00125052	0.000531306	9.43543e-05	0.000410751	0.00126974	0.000115239	0.00104737	0	0.00120066	0.000452975	8.84399e-05	0.000336355	0.00118062	0.00013211	0.0008527	0	0.00110474	0.000179763	0.000912377	0.00018023	0.0010547	0.000919969	0.000479816	0	0.000875478	0.000706313	0.000422291	0.000591721	0.00126725	0.000295794	0.00118077	0	0.00116125	0.000706313
21Aquaculture	4.8315e-05	0.00069549	0.000160896	0.000651888	0.000803621	0.000403579	0	0.00066494	5.61442e-05	0.000729363	0.000163898	0.000677623	0.000845522	0.000427729	0	0.000689913	8.00059e-05	0.000765455	0.000183238	0.000790017	0.000928225	0.000489107	0	0.000797459	9.91691e-05	0.000713128	0.000206992	0.00084757	0.000901783	0.000547414	0	0.000845296	2.8214e-05	0.000248435	0.000118107	0.000576299	0.000232776	0.000558452	0	0.000548514	4.28124e-05	0.000395337	6.465e-05	0.00029022	0.00047685	0.000133051	0	0.000325921	4.28124e-05
21Capture	0.0017715	0.000886981	0.00140209	0.00121252	0.00126737	0.00135116	0	0.00130634	0.00170515	0.00073978	0.00137296	0.00117236	0.00117986	0.00129236	0	0.00126153	0.0014943	0.000402534	0.00120075	0.000969765	0.000769125	0.00112639	0	0.00104934	0.00129284	7.89058e-05	0.0010178	0.000747152	0.000559481	0.000785888	0	0.000824323	2.46713e-05	0.00186145	0.0002507	0.000931734	0.00172227	0.000132079	0	0.000747695	0.00232608	0.00152111	0.00193511	0.0016579	0.00168763	0.00188385	0	0.0017722	0.00232608
27Aquaculture	0.00108512	6.42303e-06	0.00081228	7.51291e-05	0.00038334	1.31251e-05	0	4.30586e-05	0.00108413	1.17621e-05	0.00081106	7.22091e-05	0.000368374	2.41285e-05	0	4.59917e-05	0.00108074	6.25779e-05	0.000800301	6.77764e-05	0.000293419	5.28704e-05	0	5.65786e-05	0.00109107	0.000142815	0.000787795	7.56213e-05	0.000213365	0.000104295	0	5.01562e-05	0.000532549	9.35459e-05	0.000185811	0.000633643	0.000352533	0.000226207	0	0.000492865	0.0010735	9.89527e-05	0.000796302	0.00015636	0.000494729	0.000123259	0	4.52885e-05	0.0010735
27Capture	0.00133309	0.00114862	0.00151997	0.00121368	0.000774618	0.00147035	0	0.00128681	0.00134795	0.00116238	0.00152539	0.00122084	0.000787353	0.00147877	0	0.00129219	0.00137698	0.00122924	0.0015434	0.00123901	0.000939774	0.00148997	0	0.00130941	0.00141817	0.00143254	0.00155074	0.00133721	0.00111797	0.0015959	0	0.00141381	0.00204835	0.000803926	0.00213683	0.00163018	0.000660533	0.00200609	0	0.00173607	0.00108311	0.000930357	0.00128493	0.00105041	0.000637181	0.00128961	0	0.00112691	0.00108311
31Aquaculture	0.000629182	0.00124201	0.000611503	0.00072892	0.00119873	0.000496159	0	0.000836525	0.000657604	0.00133363	0.000627625	0.000756507	0.00126271	0.000535718	0	0.000862814	0.000734892	0.0015347	0.000713537	0.000872	0.00151818	0.000633935	0	0.000983374	0.000809269	0.00189434	0.000792628	0.000971123	0.00173197	0.000804664	0	0.00109049	0.00153439	0.000897598	0.00151802	0.00145671	0.000615562	0.00142044	0	0.00156333	0.00034795	0.000750441	0.000291593	0.00036352	0.000790724	7.35569e-05	0	0.000490097	0.00034795
31Capture	0.000557772	0.000663509	0.000541895	0.00107594	0.00092365	0.00118864	0	0.00102495	0.00058602	0.000754065	0.000553174	0.0011015	0.00100751	0.00121612	0	0.00105693	0.000668614	0.000975645	0.000615988	0.00121339	0.00135619	0.0012843	0	0.00117663	0.000714143	0.00147036	0.000655795	0.00133114	0.00165835	0.00141758	0	0.00130064	0.00152498	0.0021544	0.00156327	0.00193442	0.00213472	0.00198079	0	0.00194622	0.000311196	0.00020112	0.000344827	0.00077909	0.00043184	0.000932783	0	0.000677994	0.000311196
34Aquaculture	0.0016976	0.0010431	0.00178308	0.00148552	0.000658061	0.00139398	0	0.00152466	0.00170507	0.00110122	0.00178602	0.0014871	0.000691144	0.00140221	0	0.00153035	0.00173742	0.00125302	0.00180767	0.00150742	0.000867827	0.00143018	0	0.00156352	0.00176864	0.00156804	0.00184733	0.00150121	0.00103578	0.00146756	0	0.00156906	0.00170624	5.3673e-05	0.0017153	0.00143079	0.00013475	0.00151933	0	0.00149595	0.00166923	0.000967647	0.001771	0.0015229	0.000643565	0.00138593	0	0.00152692	0.00166923
34Capture	0.000924437	0.00130696	0.000774224	0.000561849	0.000621511	0.000299793	0	0.000663925	0.000868554	0.00122406	0.000747952	0.000533228	0.000558107	0.000261953	0	0.000629899	0.000702107	0.00110265	0.00059955	0.000410223	0.00037228	0.000167405	0	0.000503142	0.000554658	0.000889043	0.000449183	0.00031081	0.00023386	5.93895e-06	0	0.000394714	0.000134377	0.000533705	2.23398e-05	0.000166405	0.000901815	0.000205575	0	0.000105941	0.00146419	0.00181454	0.00132311	0.000977353	0.00113644	0.000745134	0	0.00113886	0.00146419
37Aquaculture	0.000440674	0.00025237	0.000198717	0.000798609	0.000518276	0.000556551	0	0.000724045	0.000409132	0.00029749	0.000183118	0.000779214	0.00049888	0.000525313	0	0.000706115	0.000304014	0.000461811	8.9878e-05	0.000657008	0.000296234	0.000434727	0	0.000574903	0.000215853	0.000909046	4.92783e-07	0.000515581	0.0001287	0.000260451	0	0.000432814	3.04719e-05	0.000331554	0.000286104	0.000140966	7.82677e-06	0.000270225	0	0.000283399	0.000608687	6.3603e-05	0.000426333	0.000909084	0.000537221	0.000734325	0	0.000784527	0.000608687
37Capture	1.98134e-05	0.000819011	1.09018e-05	0.00127021	0.00101263	0.00106721	0	0.00116479	4.79372e-05	0.000898244	2.3587e-05	0.0012931	0.0010716	0.00108802	0	0.00119391	0.000140963	0.00110022	9.60359e-05	0.00138951	0.00133143	0.00113863	0	0.00129365	0.000243959	0.00112377	0.00017087	0.00148144	0.00130267	0.00123648	0	0.00137753	0.000828314	0.00138693	0.000849241	0.00174315	0.00138893	0.00131495	0	0.00164711	0.000245246	0.000376804	0.0002435	0.00092456	0.000592293	0.00078182	0	0.000761691	0.000245246
41Capture	0.00182503	0.00242449	0.00169465	0.00193543	0.00208612	0.00219517	0	0.00198701	0.00183039	0.00238541	0.00169571	0.00193189	0.0020791	0.00219815	0	0.00197962	0.00183087	0.00221385	0.00168962	0.00189885	0.00190745	0.00219099	0	0.0019429	0.00179701	0.00164342	0.00165167	0.0017931	0.00153944	0.00202841	0	0.0018238	0.000829111	0.000629779	0.000709251	0.000746047	0.000600397	0.00144108	0	0.000820287	0.00172914	0.00236727	0.00163299	0.00191542	0.00198075	0.00207493	0	0.00198605	0.00172914
47Aquaculture	0.000477638	0.000377734	0.000560153	0.000378208	0.000506854	0.000584765	0	0.000410135	0.000484939	0.000399964	0.000564793	0.000387746	0.000510195	0.000595051	0	0.000420879	0.000494857	0.000414202	0.000579807	0.000401183	0.00049911	0.000603982	0	0.000434931	0.000497161	0.000349809	0.000576586	0.0004025	0.000350078	0.000575849	0	0.000436546	4.87168e-05	0.00128088	7.06647e-05	9.22953e-05	0.00137843	0.000137146	0	0.000161777	0.000235929	4.1615e-05	0.000309556	0.000117102	0.000275172	0.000321609	0	0.000145877	0.000235929
47Capture	0.00116049	0.00129528	0.00144237	0.00140151	0.00144425	0.00137644	0	0.00145086	0.00117123	0.00133738	0.00144483	0.00140867	0.00148636	0.00137571	0	0.00145626	0.00120575	0.00138774	0.00145838	0.00144793	0.00156994	0.00137121	0	0.00149148	0.00123459	0.00114389	0.00146372	0.00143721	0.00144321	0.00129653	0	0.00146482	0.000684487	0.00021777	0.000743107	0.00104096	0.000437273	0.000696825	0	0.000983474	0.00109424	0.00115234	0.0014133	0.00133054	0.00126167	0.00138503	0	0.00139356	0.00109424
48Capture	0.000965642	0.000383407	0.000757372	9.46302e-05	0.000535896	0.000212643	0	2.90732e-05	0.000947358	0.000444559	0.000747157	0.000109161	0.000581095	0.00018691	0	4.50764e-05	0.000895525	0.000595036	0.000688232	0.000174844	0.000770089	0.00011678	0	0.000109665	0.000851174	0.000790297	0.000626867	0.000268784	0.000840499	5.16786e-05	0	0.000197805	5.55735e-05	0.00116611	0.000119559	0.000579349	0.000960553	0.000412768	0	0.000498954	0.00114098	7.33456e-06	0.000973673	9.80378e-05	0.000187846	0.000470861	0	0.000168838	0.00114098
51Aquaculture	0.000363998	0.00143532	0.000223653	0.00116814	0.00178907	0.000979466	0	0.00112374	0.000335964	0.00138869	0.00020911	0.00115403	0.00175757	0.00095829	0	0.0011039	0.00027181	0.00125433	0.000141325	0.00110205	0.00155267	0.000908804	0	0.00103952	0.000222397	0.000629766	0.000100268	0.00102898	0.00109395	0.000764599	0	0.000943558	0.000947519	0.000884389	0.000997524	0.000213842	0.00101233	0.000263689	0	0.000376978	0.000750635	0.00169058	0.000639084	0.00143631	0.00198518	0.00128383	0	0.00144928	0.000750635
51Capture	0.00131787	0.000979745	0.00158348	0.00114367	0.000715521	0.000713114	0	0.00114697	0.00131372	0.000977145	0.00158353	0.00114597	0.000716138	0.000724157	0	0.00114893	0.00129758	0.00091152	0.00157961	0.0011612	0.000704702	0.000752813	0	0.00116127	0.00127354	0.000778791	0.00156607	0.00115542	0.000610633	0.000795647	0	0.00115365	0.000744039	0.000149639	0.000942086	0.00038874	2.09672e-05	0.000796304	0	0.000455533	0.0012833	0.000765692	0.0015246	0.00107512	0.000594372	0.000586817	0	0.0010557	0.0012833
57Aquaculture	0.000644666	0.0017723	0.000728165	0.00133151	0.00206365	0.00109247	0	0.00133681	0.000644273	0.00178789	0.000731204	0.00133616	0.00205915	0.00109415	0	0.00134017	0.000625905	0.00174498	0.000735322	0.00133551	0.00190236	0.00108377	0	0.00133079	0.000592165	0.0016389	0.000721902	0.00125808	0.0018448	0.000965157	0	0.00124474	0.000104987	0.000236919	0.000128737	0.000626369	0.000158289	0.000861621	0	0.000588701	0.000533716	0.0015786	0.000568302	0.00118941	0.00190914	0.0009585	0	0.00120376	0.000533716
57Capture	0.000498972	0.00171251	0.000486684	0.00111755	0.00176614	0.00103993	0	0.00116251	0.000533109	0.00175136	0.000503564	0.00112437	0.0017942	0.00105573	0	0.00116802	0.000632725	0.00182655	0.000600017	0.00116472	0.0018887	0.00110335	0	0.00120875	0.000695722	0.00181577	0.000686018	0.0011855	0.00194932	0.00120843	0	0.00122926	0.000940282	0.000782085	0.000985954	0.00098867	0.000747982	0.00135833	0	0.00101729	0.000144801	0.00132139	0.000149514	0.000989102	0.00144185	0.000888027	0	0.0010348	0.000144801
58Capture	0.000637042	0.00100586	0.000836112	0.00115929	0.00136905	0.00136803	0	0.00111043	0.000593108	0.000887178	0.000812064	0.00112702	0.0012746	0.00132315	0	0.00107069	0.000472432	0.00065014	0.000681677	0.000986494	0.000910573	0.00120542	0	0.000904457	0.000371564	3.82694e-05	0.000566901	0.000885823	0.000475846	0.000989273	0	0.000769709	0.0005203	0.000731235	0.000453902	0.000596996	0.000665979	2.84202e-06	0	0.000720584	0.00105214	0.00154082	0.00129709	0.00151705	0.00184105	0.00174751	0	0.00152919	0.00105214
61Aquaculture	6.86568e-05	0.000628048	4.99325e-05	1.19968e-05	0.00049541	0.000337973	0	4.53413e-05	8.06081e-05	0.000682275	4.67293e-05	6.94607e-06	0.000545993	0.000346009	0	5.02165e-05	0.000118953	0.000793263	2.70367e-05	1.47429e-05	0.000707803	0.000365548	0	7.73886e-05	0.000164514	0.000750364	7.24924e-06	3.95426e-05	0.000618619	0.00038209	0	0.000103089	0.000473252	0.000936025	0.000547653	0.000571171	0.000893318	0.000287364	0	0.000561274	8.18479e-05	0.000273095	0.000169158	0.000137617	5.24931e-05	0.000169115	0	8.97917e-05	8.18479e-05
61Capture	0.000853942	0.000319335	0.00123392	0.000282822	0.000589101	0.00026556	0	0.000319969	0.000815826	0.00044263	0.00121318	0.000258626	0.00067143	0.000232954	0	0.000293408	0.000706711	0.000740579	0.00109999	0.000149326	0.00104647	0.000151435	0	0.000181008	0.000604633	0.00100674	0.000995776	2.16127e-05	0.00112354	7.83042e-05	0	1.86482e-05	0.000391935	0.00181552	0.000134889	0.000537648	0.00173338	0.000690669	0	0.000591872	0.00124981	0.000464733	0.00168541	0.000671296	7.51229e-05	0.000686153	0	0.000716075	0.00124981
67Aquaculture	0.00176472	0.000350183	0.00121817	0.000615248	0.000277133	0.00067575	0	0.000624066	0.00178711	0.000245874	0.00122568	0.000643941	0.000180057	0.000708863	0	0.00065913	0.00186145	2.33384e-06	0.00127189	0.000769577	0.000214879	0.000796927	0	0.000794792	0.00195289	0.000377618	0.00134588	0.00089922	0.000448022	0.000991654	0	0.000934039	0.00208193	0.00177015	0.00162319	0.0015676	0.00182784	0.00124444	0	0.00153729	0.00147834	0.000939242	0.0010013	0.000155756	0.000935789	0.000297648	0	0.00010729	0.00147834
67Capture	0.000571164	0.000610404	0.0003929	0.000268949	0.000862979	0.000223903	0	0.00031293	0.000583479	0.000613559	0.000402144	0.000284442	0.000880642	0.000243259	0	0.000328388	0.000598015	0.000577628	0.000439909	0.00032936	0.000885633	0.000284727	0	0.000376493	0.000573843	0.000775159	0.000435212	0.000336237	0.000971725	0.000336906	0	0.000399028	0.00068174	0.000217077	0.000520798	0.000659747	0.000129286	0.000725177	0	0.000665964	0.000308656	0.000375308	9.00875e-05	4.46104e-06	0.000560528	5.25532e-05	0	4.42604e-05	0.000308656
71Aquaculture	0.000730502	0.000456427	0.000793379	0.000544374	0.000192561	0.000630494	0	0.000562712	0.00073904	0.000494551	0.000799577	0.000555655	0.000224389	0.000643893	0	0.00057529	0.00073797	0.000486058	0.000815151	0.000581558	0.000244623	0.000662236	0	0.000603183	0.000701607	0.000488782	0.0007899	0.000559967	0.000271734	0.000667322	0	0.000589942	0.00114764	0.000921487	0.00112131	0.000784595	0.000801474	0.000757479	0	0.000795888	0.000478615	5.57933e-05	0.000535487	0.000279764	0.000186593	0.000365482	0	0.000268967	0.000478615
71Capture	0.000546166	0.000945121	0.000232434	0.000854102	0.000860868	0.000663075	0	0.000739483	0.000558835	0.0009008	0.000240706	0.000843336	0.000831157	0.000648269	0	0.00072951	0.000604907	0.000778409	0.000294231	0.000772703	0.000692773	0.000598654	0	0.000656666	0.000672748	0.000592789	0.000370517	0.0006647	0.000627774	0.00044698	0	0.000554967	0.000819232	0.00094205	0.000608622	2.47722e-05	0.000733501	0.000143756	0	0.000104762	0.000444179	0.00105919	9.20276e-05	0.000914101	0.000954974	0.000763502	0	0.000790304	0.000444179
77Aquaculture	0.00103636	0.000907415	0.000977653	0.000767666	0.000640441	0.000901387	0	0.000777518	0.00102251	0.00088291	0.000969596	0.000759861	0.000629803	0.0008861	0	0.000767422	0.000959409	0.000747524	0.000911358	0.000697729	0.000513497	0.000830256	0	0.000697893	0.00087663	0.000313479	0.000821407	0.000596936	0.000286433	0.000665899	0	0.000589044	0.00022702	0.000222313	0.000159153	0.000196861	7.7714e-05	4.90851e-05	0	0.000199582	0.00106295	0.000841185	0.00102878	0.000738142	0.00058612	0.000895538	0	0.00076038	0.00106295
77Capture	0.00059152	2.30167e-05	9.56012e-05	0.000688394	1.89367e-06	0.000494966	0	0.000629422	0.000613448	2.91861e-05	0.000107702	0.000676009	3.8841e-06	0.000477132	0	0.000619113	0.00067229	0.000103526	0.000174602	0.000617102	7.3927e-05	0.000432207	0	0.000559738	0.000707167	0.000390035	0.000228319	0.000523272	0.000179129	0.000306515	0	0.000465768	0.00144202	0.00146275	0.00113255	0.000967215	0.00151141	0.000409039	0	0.000879594	0.000280327	4.88408e-05	0.000182134	0.000868912	8.52517e-05	0.00068997	0	0.000788257	0.000280327
81Aquaculture	0.00063822	0.00133038	0.000681218	0.00130945	0.00127986	0.0007203	0	0.00122853	0.000617028	0.00127431	0.000667744	0.00128809	0.00124519	0.000699653	0	0.00120526	0.000544266	0.00113152	0.000587588	0.00118128	0.0010844	0.000643644	0	0.00109079	0.000454654	0.000799592	0.000492261	0.00106764	0.000835128	0.00053848	0	0.00097056	9.50465e-05	8.63897e-05	0.000179698	0.000291397	0.000130545	4.88114e-05	0	0.000155783	0.000801453	0.00156265	0.00087182	0.00150883	0.00146679	0.00089788	0	0.00144157	0.000801453
81Capture	0.000246652	2.12795e-05	0.000255366	0.00047901	0.000496935	0.000513202	0	0.000471054	0.000203683	8.81757e-05	0.000275235	0.000508876	0.000572455	0.00055688	0	0.000506141	5.90828e-05	0.000381798	0.000396594	0.000662078	0.000893709	0.000679043	0	0.000669609	5.63374e-05	0.000644542	0.00051006	0.000802685	0.00101752	0.000898805	0	0.00080939	0.00019023	0.000719333	0.000601309	0.0011766	0.00116114	0.00115835	0	0.00115245	0.000577575	0.000494078	8.75239e-05	0.000107221	1.85093e-05	0.000118727	0	5.87926e-05	0.000577575
87Aquaculture	0.000193705	0.000665762	0.000243729	0.000453862	0.000760985	3.8963e-05	0	0.000374601	0.000201535	0.000690776	0.000243223	0.000444664	0.000779491	3.08395e-05	0	0.000367306	0.00022663	0.000689066	0.000243317	0.000410014	0.000769928	1.37914e-05	0	0.000330596	0.000273716	0.000680644	0.000261355	0.000392164	0.000726786	4.42095e-07	0	0.000312791	0.000643406	0.000201723	0.000625762	0.000997214	6.2246e-05	0.000155399	0	0.000840686	0.000108114	0.000479823	0.000238553	0.000530298	0.000605539	0.000108024	0	0.000401917	0.000108114
87Capture	0.000167003	0.000963815	0.000342251	0.00025625	0.000432195	0.000472215	0	0.000248736	0.000152699	0.000982883	0.000338059	0.000260152	0.000455745	0.000476576	0	0.000254028	0.000124997	0.000998014	0.000322622	0.000250303	0.000520186	0.000470382	0	0.000246665	0.000114305	0.0009708	0.000317125	0.000203709	0.000548762	0.000417921	0	0.000200902	0.00026115	0.0017935	2.68046e-05	0.000667048	0.00150506	0.000561185	0	0.000689185	0.000336271	0.000668127	0.000473168	0.00011327	0.000188704	0.000288409	0	9.08019e-05	0.000336271
88Capture	0.000392391	0.00048555	0.000499582	2.40845e-05	0.000835829	0.000230116	0	8.06108e-06	0.000375985	0.000425572	0.000493082	1.14451e-05	0.000800672	0.000213661	0	9.75702e-06	0.000316929	0.000249423	0.000449706	4.1571e-05	0.000549922	0.000171113	0	7.61325e-05	0.000203982	0.000319834	0.000363619	0.000150133	0.000182055	9.38052e-06	0	0.00019845	0.00103628	0.000481944	0.000812615	0.000565625	0.000529733	0.000694367	0	0.000664666	0.000524532	0.000753697	0.000598234	0.000205968	0.000998018	0.000433794	0	0.00023225	0.000524532
Fillet yield (%)	0.23107	0.313598	0.235764	0.219643	0.283846	0.228896	0	0.232189	0.23101	0.312937	0.235753	0.219617	0.283532	0.228844	0	0.231623	0.229826	0.305287	0.234912	0.218283	0.273829	0.227942	0	0.229716	0.227299	0.27147	0.232719	0.214567	0.255154	0.22221	0	0.224927	0.165971	0.0776323	0.166095	0.136025	0.0698692	0.175182	0	0.142254	0.222297	0.292222	0.226469	0.211992	0.267714	0.220276	0	0.229235	0.222297
Polar Freshwater DHA % of Lipid	3.87421e-05	0.157006	0.000169903	0.000318987	0.116725	0.000421191	0	0.00810464	4.82063e-05	0.156649	0.0001741	0.000310528	0.116588	0.000413199	0	0.00755643	8.08805e-05	0.15271	0.000199106	0.00025894	0.112568	0.000383259	0	0.00699727	0.000125774	0.135472	0.000235144	0.000167111	0.104784	0.000252731	0	0.00626702	2.45475e-05	0.0378051	1.49351e-05	0.00027471	0.027734	0.000132959	0	0.00189841	9.01564e-05	0.146213	3.76393e-05	0.000456264	0.11003	0.000520116	0	0.0146024	9.01564e-05
Polar Marine DHA % of Lipid	0.00117844	0.000451273	0.00134839	0.000253552	0.000523662	0.000931851	0	0.000293053	0.00119898	0.000409387	0.00135488	0.000269158	0.000500363	0.000948503	0	0.000310644	0.00125532	0.000313411	0.00138628	0.0003495	0.00040744	0.000993194	0	0.000395898	0.00130136	0.000109591	0.00141427	0.000449975	0.000267326	0.00110775	0	0.000497882	0.001882	0.000559501	0.00196588	0.00141401	0.000625436	0.00169439	0	0.00146188	0.00089825	0.000712562	0.00111903	4.00981e-05	0.000709378	0.000730268	0	4.02777e-05	0.00089825
Polar Total Lipid (%) in Fillet	0.00197555	0.408815	0.0024141	0.00193232	0.30453	0.0017364	0	0.0190447	0.00198117	0.407823	0.00241668	0.00193799	0.304119	0.00174417	0	0.0176481	0.0019985	0.397253	0.00242526	0.00197531	0.293136	0.00177338	0	0.0160869	0.00202373	0.351937	0.00241643	0.00204062	0.272555	0.00185754	0	0.0140084	0.00151952	0.0994128	0.00162963	0.00148946	0.0738826	0.0015065	0	0.00388307	0.00191579	0.380512	0.00229692	0.00192318	0.28718	0.00173023	0	0.0357379	0.00191579
Temperate Freshwater DHA % of Lipid	0.403517	0.386247	0.42371	0.573725	0.438195	0.545065	0	0.563145	0.403345	0.385255	0.423659	0.5736	0.437561	0.544865	0	0.563289	0.401051	0.37522	0.421945	0.569788	0.421554	0.54249	0	0.55877	0.396426	0.332475	0.417778	0.559639	0.39177	0.528279	0	0.547525	0.288078	0.0936387	0.296802	0.352404	0.105582	0.415151	0	0.345668	0.388593	0.360306	0.407439	0.554209	0.413613	0.525021	0	0.5364	0.388593
Temperate Marine DHA % of Lipid	7.39937e-06	0.000997696	0.000239949	0.000524192	0.00067753	0.000914927	0	0.000537569	2.80944e-05	0.00105779	0.000254989	0.000540874	0.000727323	0.000937524	0	0.000557765	0.000143304	0.00120083	0.000347183	0.000640024	0.000930186	0.00100635	0	0.000664122	0.000252793	0.00147849	0.000452899	0.000734696	0.00125459	0.00113437	0	0.000758003	0.000765575	0.000441855	0.0009506	0.0011807	0.000305041	0.00136737	0	0.00114723	0.000300895	0.000757052	3.56536e-05	0.000357395	0.000421801	0.000707399	0	0.000340549	0.000300895
Temperate Total Lipid (%) in Fillet	0.364563	0.647943	0.392045	0.710014	0.702777	0.624983	0	0.697768	0.364414	0.646413	0.392005	0.709861	0.701826	0.624758	0	0.697482	0.36233	0.63041	0.390438	0.705031	0.677027	0.622005	0	0.690862	0.358098	0.560271	0.386549	0.692247	0.629905	0.605519	0	0.675887	0.260137	0.15929	0.274323	0.434766	0.171633	0.475484	0	0.422285	0.350756	0.605543	0.376545	0.684938	0.66396	0.601372	0	0.670125	0.350756
Tropical Freshwater DHA % of Lipid	0.491654	0.0140506	0.473395	0.102803	0.000578426	0.195844	0	0.134071	0.491435	0.0139191	0.473332	0.102762	0.000648163	0.195741	0	0.134021	0.488614	0.0133135	0.471397	0.10203	0.000953156	0.194836	0	0.134995	0.483002	0.0115498	0.466742	0.100229	0.00106336	0.18974	0	0.134182	0.351306	0.00251952	0.331804	0.0631408	0.000927692	0.149434	0	0.0925145	0.473615	0.0135538	0.45543	0.0998389	0.000181581	0.189263	0	0.128943	0.473615
Tropical Marine DHA % of Lipid	0.000239666	0.000254261	3.49799e-05	0.000329672	0.000299598	0.000274426	0	0.000371092	0.000226008	0.000213109	4.44105e-05	0.000337119	0.000315838	0.000284203	0	0.000376958	0.000192675	0.000152488	9.5127e-05	0.000363861	0.000344713	0.000302434	0	0.000394288	0.000142915	2.71161e-05	0.000154237	0.000442731	0.000381345	0.000409527	0	0.000460526	0.000242244	0.00124596	0.000425136	0.000575239	0.00147963	0.000510185	0	0.000635775	0.000435606	0.000614656	0.000228127	0.000127729	2.09572e-05	2.2963e-05	0	0.000145809	0.000435606
Tropical Total Lipid (%) in Fillet	0.465755	0.02534	0.458373	0.143808	0.000324105	0.24337	0	0.16789	0.465642	0.0254487	0.458356	0.14382	0.000211309	0.24333	0	0.168027	0.46317	0.0252062	0.456661	0.14304	0.000207981	0.242362	0	0.168771	0.457906	0.0230942	0.452203	0.140653	0.000552803	0.236115	0	0.167209	0.334029	0.00824892	0.322325	0.0900829	0.00190741	0.186361	0	0.113948	0.447106	0.0229622	0.439348	0.138232	0.00104262	0.233467	0	0.158358	0.447106
SUM FISH PRODUCTION	0.249193	0.246641	0.203336	0.153838	0.235179	0.265124	0	0.162071	0.248833	0.24618	0.203258	0.153735	0.235078	0.264938	0	0.161351	0.246648	0.240335	0.202214	0.152401	0.228117	0.263481	0	0.159422	0.243225	0.21634	0.200117	0.149734	0.213477	0.255972	0	0.15574	0.185173	0.0861035	0.152574	0.106208	0.0833015	0.206054	0	0.11115	0.243097	0.23241	0.198443	0.149419	0.222175	0.256309	0	0.164286	0.243097
SUM DHA %	0.896636	0.559007	0.898898	0.677954	0.556999	0.743452	0	0.706522	0.896281	0.557504	0.898819	0.677819	0.55634	0.74319	0	0.706112	0.891337	0.542911	0.89537	0.67343	0.536757	0.740012	0	0.702217	0.881252	0.481112	0.886776	0.661662	0.499521	0.720923	0	0.689691	0.642299	0.136211	0.631962	0.418989	0.136654	0.568289	0	0.443325	0.863933	0.522157	0.864289	0.655029	0.524977	0.716265	0	0.680472	0.863933
SUM LIPID %	0.832294	1.0821	0.852831	0.855754	1.00763	0.870089	0	0.884703	0.832037	1.07969	0.852778	0.855619	1.00616	0.869833	0	0.883156	0.827499	1.05287	0.849524	0.850046	0.970371	0.86614	0	0.87572	0.818028	0.935303	0.841168	0.834941	0.903013	0.843492	0	0.857105	0.595685	0.266951	0.598278	0.526338	0.247423	0.663351	0	0.540116	0.799777	1.00902	0.818191	0.825093	0.952182	0.836569	0	0.864221	0.799777
SUM	2.21055	2.20216	2.192	1.90844	2.08414	2.1088	0	1.98681	2.23363	2.25741	2.20363	1.92418	2.12679	2.13003	0	2.00255	2.29165	2.34078	2.26197	1.99463	2.23452	2.18207	0	2.07598	2.32726	2.32777	2.30296	2.04109	2.23704	2.24397	0	2.12099	2.17363	1.46786	2.1488	1.86229	1.43288	2.14446	0	1.92286	2.38861	2.39577	2.37158	2.08829	2.27797	2.28627	0	2.20516	2.38861
Normalized
Assumptions	DHA_Base Case_FAO01	DHA_Base Case_FAO02	DHA_Base Case_FAO03	DHA_Base Case_FAO04	DHA_Base Case_FAO05	DHA_Base Case_FAO06	DHA_Base Case_FAO08	DHA_Base Case_FreshwaterTotal	DHA_RCP_26_FAO01	DHA_RCP_26_FAO02	DHA_RCP_26_FAO03	DHA_RCP_26_FAO04	DHA_RCP_26_FAO05	DHA_RCP_26_FAO06	DHA_RCP_26_FAO08	DHA_RCP_26_FreshwaterTotal	DHA_RCP_45_FAO01	DHA_RCP_45_FAO02	DHA_RCP_45_FAO03	DHA_RCP_45_FAO04	DHA_RCP_45_FAO05	DHA_RCP_45_FAO06	DHA_RCP_45_FAO08	DHA_RCP_45_FreshwaterTotal	DHA_RCP_60_FAO01	DHA_RCP_60_FAO02	DHA_RCP_60_FAO03	DHA_RCP_60_FAO04	DHA_RCP_60_FAO05	DHA_RCP_60_FAO06	DHA_RCP_60_FAO08	DHA_RCP_60_FreshwaterTotal	DHA_RCP_85_FAO01	DHA_RCP_85_FAO02	DHA_RCP_85_FAO03	DHA_RCP_85_FAO04	DHA_RCP_85_FAO05	DHA_RCP_85_FAO06	DHA_RCP_85_FAO08	DHA_RCP_85_FreshwaterTotal	ΔDHA_RCP_26_FAO01	ΔDHA_RCP_26_FAO02	ΔDHA_RCP_26_FAO03	ΔDHA_RCP_26_FAO04	ΔDHA_RCP_26_FAO05	ΔDHA_RCP_26_FAO06	ΔDHA_RCP_26_FAO08	ΔDHA_RCP_26_FreshwaterTotal	ΔDHA_RCP_45_FAO01
Intercept	0.000472211	-0.000122843	0.000459397	0.000127775	-7.03267e-05	0.000184501	0	0.000173598	0.000449027	-0.000137618	0.000448652	0.00011854	-8.34201e-05	0.000169245	0	0.000163672	0.000381715	-0.000165006	0.000389414	6.91799e-05	-0.000138519	0.000126732	0	0.00011422	0.000334968	-0.000190859	0.000339859	2.99353e-05	-0.000166037	6.85222e-05	0	7.64541e-05	0.000218456	-0.000719	0.000222606	-0.00015366	-0.000711102	-1.95282e-05	0	-9.68441e-05	0.000586704	2.45778e-05	0.00055765	0.00019571	4.64452e-05	0.000272767	0	0.000231539	0.000586704
Slope	0.00014004	0.000249687	7.28626e-05	0.000526985	0.000164764	0.000405387	0	0.000493508	-0.0109535	-0.0269302	-0.00546188	-0.00892081	-0.0213963	-0.0107361	0	-0.00997918	-0.0416575	-0.0850089	-0.0349554	-0.0502989	-0.100753	-0.0385953	0	-0.0523441	-0.0673207	-0.18176	-0.0613966	-0.0882509	-0.163387	-0.0896712	0	-0.0911664	-0.268686	-0.613074	-0.278951	-0.362159	-0.624346	-0.247866	0	-0.35667	0.108058	0.141876	0.110841	0.117966	0.136445	0.112071	0	0.120822	0.108058
01_Aquaculture	0.00851978	-0.000410184	2.48015e-06	-0.000373978	-0.000339797	-0.000408419	0	0.00025683	0.00842042	-0.000425187	-2.38506e-06	-0.000386038	-0.000359286	-0.000420308	0	0.000229703	0.00814121	-0.000455801	-2.623e-05	-0.000434112	-0.000443076	-0.000447105	0	0.000184815	0.00789515	-0.00050096	-5.34493e-05	-0.000494065	-0.000458637	-0.000526239	0	0.000128204	0.00603479	-0.000355718	-0.000171811	-0.00030024	-0.000217114	-0.000435768	0	0.000210095	0.00769965	-0.000171597	0.00013565	-0.000108156	-9.81602e-05	-0.000160352	0	0.000540168	0.00769965
01_CaptureFish	0.0883063	0.000953065	0.000498185	0.00132056	0.00128481	0.00109301	0	0.00774697	0.0873498	0.000900755	0.000489025	0.00130084	0.001237	0.0010724	0	0.00757496	0.0846275	0.000784609	0.000436742	0.001205	0.00106896	0.00101661	0	0.00749227	0.0823477	0.000643561	0.000389039	0.00112914	0.0009684	0.000919335	0	0.00743318	0.0641109	0.000437282	0.000137746	0.000591107	0.00057565	0.0007139	0	0.00632566	0.0787031	0.000926965	0.000530201	0.00126039	0.00120641	0.00104186	0	0.00790559	0.0787031
02_Aquaculture	0.000575409	0.020119	0.000634642	0.000456965	9.54502e-05	0.00067466	0	0.000932658	0.00056684	0.0195678	0.000628433	0.000452469	8.68669e-05	0.000663343	0	0.000888263	0.000547212	0.0183872	0.000599043	0.000429702	8.22636e-05	0.000635297	0	0.000843617	0.000545887	0.0164106	0.00058827	0.00042769	2.19087e-05	0.000602327	0	0.000761653	0.000487262	0.00737588	0.000486976	-2.68152e-05	-0.000125467	0.000468069	0	0.000199421	0.000573156	0.0173166	0.000639039	0.00042527	0.000119781	0.000657092	0	0.00124936	0.000573156
02_CaptureFish	-0.000139113	0.0748671	-5.01856e-05	-0.000421279	-0.000589025	-0.000349777	0	0.00147705	-0.00014743	0.0728282	-5.58531e-05	-0.000427969	-0.000601728	-0.000356052	0	0.00130676	-0.000177087	0.0683612	-9.04937e-05	-0.000463683	-0.000695796	-0.000374615	0	0.00117068	-0.000215673	0.0608212	-0.000126225	-0.000520443	-0.000806541	-0.000449962	0	0.000796747	-0.00060256	0.0270173	-0.000566966	-0.000784616	-0.000966218	-0.000695088	0	-0.000314535	-6.218e-05	0.0643063	4.76107e-05	-0.000287212	-0.000400456	-0.000244092	0	0.00303527	-6.218e-05
03_Aquaculture	-0.000725764	-0.00073197	0.0205785	-0.000893857	-0.000662077	-0.000722698	0	-0.00057237	-0.000699293	-0.000673186	0.020477	-0.000869253	-0.000617917	-0.000693206	0	-0.000539125	-0.000622098	-0.000531395	0.0199213	-0.00075694	-0.000432049	-0.000618058	0	-0.000422011	-0.00055987	-0.000403093	0.019421	-0.000649679	-0.00039275	-0.000490112	0	-0.000320575	-0.000142331	0.000234784	0.0151762	-0.000118613	0.00022888	-0.000161946	0	0.000117108	-0.000822905	-0.00083548	0.0180986	-0.00100814	-0.000758037	-0.000872751	0	-0.000824244	-0.000822905
03_CaptureFish	-0.000553159	-0.000322315	0.0578098	-0.000459837	-0.000389512	-0.000364943	0	0.000373905	-0.000547436	-0.000311252	0.0575007	-0.000458596	-0.000376797	-0.000362241	0	0.000395476	-0.000522804	-0.000274703	0.0558116	-0.000442364	-0.000318739	-0.000352807	0	0.000424422	-0.000498043	-0.000324118	0.0542969	-0.0004255	-0.000346326	-0.000348023	0	0.000437354	-0.00050987	-0.00022808	0.0413301	-0.000224499	-0.000108623	-0.000455102	0	0.000461742	-0.000479918	-0.000221398	0.0513208	-0.000353389	-0.000300446	-0.00030125	0	7.09684e-05	-0.000479918
04_Aquaculture	0.000346397	0.000444293	0.000195379	0.0283232	0.000359718	0.000346694	0	0.0242823	0.000320315	0.000384457	0.000183123	0.0280635	0.00031541	0.000321554	0	0.0241548	0.000253456	0.000267119	0.000119736	0.0267995	0.000165324	0.000260023	0	0.0230436	0.000202806	0.000156409	6.74474e-05	0.025636	9.48513e-05	0.000147542	0	0.0220424	-1.26405e-06	-0.00109775	-0.00013317	0.0174714	-0.00122017	2.07801e-05	0	0.0151292	0.000562094	0.000662898	0.000429933	0.0252742	0.000567066	0.000527001	0	0.0201983	0.000562094
04_CaptureFish	0.00122466	0.000395457	0.00133938	0.0323755	0.000580683	0.00102874	0	0.0279058	0.00119954	0.000346491	0.00132613	0.032092	0.000537719	0.0010058	0	0.0277712	0.0011273	0.000239135	0.0012524	0.0307004	0.000375908	0.000943543	0	0.0265497	0.00106337	7.7544e-05	0.00118188	0.0294147	0.000225578	0.000813107	0	0.0254416	0.000728175	5.77284e-05	0.000804812	0.020402	8.00899e-05	0.000459521	0	0.0178015	0.00120135	0.000515033	0.00130028	0.0287149	0.000659752	0.00102047	0	0.0230674	0.00120135
05_Aquaculture	-0.000476337	-0.000511621	-0.000362538	-0.000916381	0.00279802	-0.000911771	0	-0.000729573	-0.000483989	-0.000542204	-0.000365467	-0.000921152	0.00270673	-0.000918669	0	-0.000745344	-0.000508984	-0.00059547	-0.00038331	-0.000938847	0.00238337	-0.000935388	0	-0.000786294	-0.000526256	-0.00062594	-0.000398892	-0.000955516	0.0021742	-0.000945793	0	-0.000814865	-0.000627744	-0.000637867	-0.000472901	-0.0010397	0.000586474	-0.000900759	0	-0.000945244	-0.000305713	-0.000200475	-0.000224945	-0.000630451	0.0026537	-0.000632391	0	-0.000357768	-0.000305713
05_CaptureFish	-6.55209e-05	-0.000558924	-0.000231819	-0.000384733	0.0916609	-0.000512351	0	0.00332106	-6.21009e-05	-0.000517761	-0.000230622	-0.000374777	0.0897264	-0.000500993	0	0.0030997	-4.83302e-05	-0.000411774	-0.000220796	-0.00032492	0.0824735	-0.000469276	0	0.00262028	-2.81757e-05	-0.000252046	-0.000202696	-0.000266701	0.0767341	-0.000404099	0	0.00243653	0.000347305	0.000391747	0.000234492	0.000364358	0.0331891	-8.77386e-05	0	0.00120121	-7.25855e-05	-0.00061738	-0.000191687	-0.00042855	0.079016	-0.000513219	0	0.00508123	-7.25855e-05
06_Aquaculture	-0.000379597	0.000142594	-0.000115313	-0.000139742	0.000106166	0.00433917	0	-0.000132809	-0.000351979	0.000209119	-0.000102882	-0.000116592	0.000161273	0.00431961	0	-0.000107836	-0.000274884	0.000335884	-3.69824e-05	-1.53953e-05	0.00035621	0.00426029	0	-3.29286e-06	-0.000197721	0.000589593	3.29321e-05	9.38218e-05	0.00056636	0.0041728	0	0.000109878	0.000502779	0.00138303	0.000667793	0.000927896	0.00141182	0.00394793	0	0.000928046	-0.000566353	-0.000264053	-0.000340474	-0.00037708	-0.000273443	0.00360721	0	-0.000376368	-0.000566353
06_CaptureFish	-0.000192537	-0.000104077	-0.000170272	-0.000564422	-0.000343285	0.103071	0	-0.00045824	-0.000209122	-0.000135721	-0.000177989	-0.00056972	-0.00036403	0.101995	0	-0.000467217	-0.000257072	-0.000212693	-0.000220491	-0.000591285	-0.000452329	0.0991011	0	-0.000490691	-0.000310437	-0.000427545	-0.000273816	-0.000621332	-0.000568622	0.0937815	0	-0.000534206	-0.000542765	-0.00109795	-0.000550086	-0.000828893	-0.00117577	0.0770102	0	-0.000698531	1.69056e-05	0.000107937	2.84422e-05	-0.000327262	-0.000102179	0.0917058	0	-0.000199079	1.69056e-05
18Capture	0.000277009	0.000106304	0.000215841	0.000690161	0.000118778	0.00053187	0	0.000629626	0.000266847	8.96168e-05	0.00021112	0.000683102	0.000110687	0.00051921	0	0.000624464	0.000231844	4.0309e-05	0.00018159	0.000636579	5.15721e-05	0.00047999	0	0.000578362	0.000194639	-3.79935e-05	0.000146054	0.000578425	-5.90557e-05	0.000379996	0	0.000520862	-8.27017e-05	-0.00062157	-8.38749e-05	0.000566344	-0.000642042	0.000223747	0	0.000455301	0.0002957	0.000176265	0.000249505	0.000606837	0.00012985	0.000516462	0	0.000526606	0.0002957
21Aquaculture	-2.18566e-05	-0.000315821	-7.34016e-05	-0.000341582	-0.000385588	-0.000191378	0	-0.000334677	-2.51359e-05	-0.000323097	-7.43763e-05	-0.000352161	-0.000397558	-0.000200809	0	-0.000344517	-3.49119e-05	-0.000327009	-8.10081e-05	-0.000396073	-0.000415403	-0.000224148	0	-0.000384137	-4.2612e-05	-0.000306357	-8.98809e-05	-0.000415253	-0.000403114	-0.000243949	0	-0.000398539	-1.29802e-05	-0.00016925	-5.49641e-05	-0.000309457	-0.000162453	-0.000260417	0	-0.00028526	1.79235e-05	-0.000165015	-2.72603e-05	-0.000138975	-0.000209331	-5.81959e-05	0	-0.0001478	1.79235e-05
21Capture	-0.000801385	-0.000402777	-0.00063964	-0.000635345	-0.000608102	-0.000640723	0	-0.000657506	-0.000763398	-0.000327712	-0.000623044	-0.000609275	-0.00055476	-0.000606733	0	-0.000629963	-0.000652064	-0.000171966	-0.000530842	-0.000486189	-0.000344202	-0.000516201	0	-0.000505466	-0.000555523	-3.38977e-05	-0.000441953	-0.000366055	-0.000250099	-0.000350222	0	-0.000388651	1.13503e-05	0.00126814	0.00011667	0.000500315	0.00120197	-6.15908e-05	0	0.000388846	-0.00097382	-0.000634917	-0.000815956	-0.000793903	-0.000740846	-0.000823984	0	-0.000803664	-0.00097382
27Aquaculture	0.000490885	-2.91669e-06	0.000370566	-3.93668e-05	-0.000183932	6.22396e-06	0	2.16722e-05	0.000485369	5.21042e-06	0.000368056	-3.75271e-05	-0.000173206	1.13278e-05	0	2.29665e-05	0.000471598	2.67338e-05	0.000353807	-3.39795e-05	-0.000131312	2.42295e-05	0	2.7254e-05	0.000468824	6.1353e-05	0.00034208	-3.70494e-05	-9.5378e-05	4.64781e-05	0	2.36476e-05	0.000245005	-6.37295e-05	8.64722e-05	-0.000340249	-0.000246031	-0.000105485	0	-0.000256319	0.000449423	-4.13031e-05	0.000335768	-7.48748e-05	-0.000217179	-5.39127e-05	0	-2.05376e-05	0.000449423
27Capture	-0.000603057	-0.000521585	-0.000693419	-0.000635957	-0.000371672	-0.000697245	0	-0.000647676	-0.000603479	-0.000514917	-0.000692217	-0.000634472	-0.000370207	-0.000694248	0	-0.000645272	-0.000600868	-0.000525144	-0.000682326	-0.000621176	-0.000420571	-0.000682824	0	-0.000630744	-0.000609375	-0.000615416	-0.000673369	-0.000655145	-0.000499752	-0.000711193	0	-0.000666582	-0.000942366	-0.000547686	-0.000994431	-0.000875359	-0.000460983	-0.000935476	0	-0.000902858	-0.000453448	-0.000388334	-0.000541801	-0.000502998	-0.000279714	-0.000564066	0	-0.000511033	-0.000453448
31Aquaculture	0.000284627	0.000563994	0.000278971	0.000381946	0.000575166	0.00023528	0	0.000421039	0.000294411	0.000590777	0.000284814	0.000393157	0.000593715	0.000251507	0	0.000430857	0.000320682	0.000655636	0.00031545	0.000437174	0.000679423	0.00029052	0	0.000473692	0.000347735	0.000813803	0.000344178	0.000475786	0.000774224	0.000358589	0	0.000514141	0.000705911	0.000611501	0.000706453	0.000782213	0.000429598	0.000662379	0	0.000813024	0.00014567	0.000313236	0.000122953	0.000174076	0.000347117	3.21734e-05	0	0.000222251	0.00014567
31Capture	-0.000252323	-0.000301299	-0.000247215	-0.000563782	-0.00044318	-0.000563656	0	-0.000515875	-0.000262362	-0.00033404	-0.000251028	-0.000572449	-0.000473724	-0.000570939	0	-0.00052779	-0.000291761	-0.000416804	-0.000272324	-0.000608327	-0.000606926	-0.000588569	0	-0.000566782	-0.000306861	-0.000631659	-0.000284762	-0.000652168	-0.000741316	-0.000631727	0	-0.000613226	-0.000701581	-0.00146772	-0.000727508	-0.00103873	-0.00148981	-0.000923677	0	-0.00101215	-0.000130283	-8.39483e-05	-0.000145399	-0.000373076	-0.000189572	-0.000407994	0	-0.000307458	-0.000130283
34Aquaculture	0.000767953	0.000473669	0.000813452	0.000778393	0.000315746	0.000661029	0	0.00076739	0.000763363	0.000487824	0.00081049	0.000772845	0.000324971	0.000658303	0	0.0007642	0.000758152	0.000535303	0.000799158	0.000755743	0.000388373	0.000655425	0	0.000753149	0.000759969	0.000673623	0.000802155	0.000735493	0.000463014	0.000654002	0	0.000739778	0.000784976	3.65655e-05	0.000798262	0.000768296	-9.40411e-05	0.000708494	0	0.000777983	0.000698826	0.000403899	0.000746758	0.000729259	0.000282517	0.000606199	0	0.00069243	0.000698826
34Capture	0.000418194	0.00059349	0.000353205	0.000294402	0.000298209	0.000142163	0	0.000334166	0.000388853	0.00054224	0.000339418	0.000277119	0.000262417	0.000122981	0	0.000314548	0.000306376	0.000471062	0.000265057	0.000205664	0.000166604	7.67184e-05	0	0.000242364	0.000238331	0.00038193	0.000195046	0.000152276	0.00010454	2.64663e-06	0	0.000186099	6.18215e-05	-0.000363594	1.03964e-05	-8.93548e-05	-0.000629373	-9.58637e-05	0	-5.50958e-05	0.000612989	0.000757394	0.0005579	0.000468016	0.000498882	0.000325917	0	0.000516451	0.000612989
37Aquaculture	-0.000199351	0.000114601	-9.06559e-05	-0.000418462	-0.000248676	-0.000263918	0	-0.000364426	-0.000183169	0.000131784	-8.30982e-05	-0.000404958	-0.000234569	-0.000246622	0	-0.000352607	-0.000132662	0.00019729	-3.97344e-05	-0.000329389	-0.000132572	-0.000199227	0	-0.000276931	-9.275e-05	0.000390523	-2.13979e-07	-0.0002526	5.75316e-05	-0.000116067	0	-0.000204062	1.40189e-05	0.000225876	0.000133146	7.5695e-05	5.46226e-06	0.000126011	0	0.000147384	-0.000254829	2.65481e-05	-0.000179767	-0.000435325	-0.000235833	-0.000321189	0	-0.000355769	-0.000254829
37Capture	8.96313e-06	0.000371912	4.97346e-06	0.000665574	0.000485875	0.000506074	0	0.000586262	2.14616e-05	0.000397909	1.07037e-05	0.000672027	0.000503858	0.000510801	0	0.000596192	6.15115e-05	0.000470026	4.24568e-05	0.000696626	0.000595846	0.000521811	0	0.000623152	0.000104827	0.000482768	7.41957e-05	0.000725808	0.00058232	0.000551024	0	0.000649473	0.000381075	0.000944867	0.000395217	0.000936024	0.000969331	0.000613187	0	0.000856594	-0.000102673	0.000157279	-0.000102674	0.000442736	0.000260009	0.000341964	0	0.000345414	-0.000102673
41Capture	0.000825603	0.00110096	0.000773108	0.00101415	0.00100095	0.00104095	0	0.0010001	0.00081947	0.0010567	0.000769506	0.001004	0.000977578	0.00103198	0	0.000988546	0.000798931	0.000945775	0.000746969	0.000951985	0.00085363	0.00100409	0	0.000935898	0.000772156	0.000706009	0.000717197	0.000878501	0.000688157	0.000903936	0	0.000859884	0.000381441	0.000429046	0.000330069	0.000400607	0.000419015	0.000672001	0	0.000426598	0.000723911	0.000988105	0.000688565	0.000917221	0.000869525	0.000907564	0	0.000900638	0.000723911
47Aquaculture	-0.000216072	-0.000171529	-0.000255545	-0.000198177	-0.000243195	-0.000277297	0	-0.000206429	-0.000217108	-0.000177178	-0.000256301	-0.000201512	-0.00023989	-0.000279362	0	-0.000210171	-0.000215939	-0.000176951	-0.000256328	-0.000201132	-0.000223364	-0.000276793	0	-0.000209507	-0.000213625	-0.000150277	-0.000250368	-0.000197198	-0.000156492	-0.000256621	0	-0.000205822	2.24127e-05	-0.000872621	-3.28857e-05	-4.956e-05	-0.000962002	-6.39538e-05	0	-8.41334e-05	-9.87723e-05	-1.73702e-05	-0.000130527	-5.60754e-05	-0.000120797	-0.00014067	0	-6.61525e-05	-9.87723e-05
47Capture	-0.000524979	-0.000588183	-0.000658017	-0.000734373	-0.000692968	-0.00065271	0	-0.000730246	-0.00052436	-0.000592439	-0.000655658	-0.000732089	-0.000698877	-0.000645865	0	-0.000727202	-0.000526151	-0.000592856	-0.00064474	-0.000725915	-0.000702587	-0.000628398	0	-0.00071845	-0.00053049	-0.000491409	-0.000635584	-0.000704137	-0.000645143	-0.000577783	0	-0.000690631	-0.000314906	-0.000148359	-0.000345825	-0.000558964	-0.000305171	-0.000324942	0	-0.000511465	-0.000458107	-0.000480992	-0.000595932	-0.000637142	-0.000553856	-0.000605803	0	-0.000631954	-0.000458107
48Capture	-0.000436834	0.000174105	-0.000345517	4.95851e-05	0.00025713	-0.000100836	0	1.46331e-05	-0.000424134	0.000196933	-0.000339057	5.67309e-05	0.000273226	-8.775e-05	0	2.25094e-05	-0.000390778	0.000254205	-0.000304262	8.76574e-05	0.000344633	-5.35178e-05	0	5.28256e-05	-0.000365742	0.000339509	-0.000272201	0.000131686	0.000375719	2.303e-05	0	9.32606e-05	-2.55672e-05	0.000794433	5.56401e-05	0.000311094	0.000670366	0.000192481	0	0.000259486	-0.000477674	3.06147e-06	-0.000410558	-4.69465e-05	8.24619e-05	-0.000205952	0	-7.65652e-05	-0.000477674
51Aquaculture	-0.000164664	-0.000651775	-0.000102032	-0.000612093	-0.00085842	-0.000464465	0	-0.000565598	-0.000150412	-0.000615172	-9.48933e-05	-0.00059975	-0.000826396	-0.000449894	0	-0.000551247	-0.000118609	-0.00053586	-6.24789e-05	-0.000552508	-0.000694858	-0.000416487	0	-0.000500739	-9.55619e-05	-0.000270545	-4.35388e-05	-0.000504132	-0.000489019	-0.000340735	0	-0.000444867	0.000435916	0.000602503	0.000464225	0.000114827	0.000706502	0.000122963	0	0.000196051	-0.000314255	-0.000705654	-0.000269476	-0.000687793	-0.00087147	-0.000561538	0	-0.000657222	-0.000314255
51Capture	-0.000596175	-0.000444901	-0.000722394	-0.000599272	-0.000343316	-0.000338161	0	-0.00057729	-0.000588157	-0.000432861	-0.000718601	-0.000595563	-0.000336723	-0.000339974	0	-0.00057373	-0.000566219	-0.000389409	-0.000698335	-0.000582162	-0.000315371	-0.000344999	0	-0.000559384	-0.000547226	-0.000334566	-0.000680024	-0.000566081	-0.000272965	-0.000354571	0	-0.00054392	-0.000342303	-0.000101944	-0.000438425	-0.000208743	-1.46329e-05	-0.000371331	0	-0.000236904	-0.000537256	-0.000319602	-0.000642862	-0.000514835	-0.000260922	-0.000256671	0	-0.000478741	-0.000537256
57Aquaculture	0.000291632	0.000804798	0.000332193	0.000697696	0.000990166	0.000518052	0	0.000672841	0.000288442	0.00079201	0.000331817	0.000694401	0.000968195	0.000513677	0	0.000669229	0.000273124	0.000745473	0.000325081	0.000669554	0.000851351	0.00049667	0	0.000641045	0.000254448	0.000704065	0.000313468	0.000616375	0.00082466	0.000430111	0	0.000586868	4.83005e-05	-0.000161405	5.99111e-05	0.000336343	-0.000110469	0.00040179	0	0.00030616	0.000223442	0.000658913	0.00023963	0.000569564	0.000838086	0.000419242	0	0.000545883	0.000223442
57Capture	-0.000225723	-0.00077765	-0.000222028	-0.000585581	-0.000847419	-0.000493139	0	-0.000585113	-0.000238674	-0.000775827	-0.000228515	-0.000584335	-0.000843619	-0.000495641	0	-0.000583264	-0.0002761	-0.000780317	-0.000265263	-0.000583931	-0.000845237	-0.000505646	0	-0.000582254	-0.000298945	-0.00078005	-0.000297886	-0.000580814	-0.000871385	-0.000538523	0	-0.00057957	-0.000432587	-0.000532806	-0.00045884	-0.000530888	-0.000522013	-0.000633412	0	-0.000529053	-6.06214e-05	-0.000551554	-6.30441e-05	-0.000473643	-0.000632952	-0.000388418	0	-0.000469263	-6.06214e-05
58Capture	-0.000288183	-0.000456761	-0.000381439	-0.000607455	-0.00065689	-0.000648724	0	-0.000558902	-0.000265535	-0.000393007	-0.000368511	-0.000585712	-0.000599308	-0.000621188	0	-0.000534663	-0.000206154	-0.000277745	-0.000301364	-0.000494576	-0.000407503	-0.00055242	0	-0.000435678	-0.000159658	-1.64404e-05	-0.000246162	-0.000433994	-0.000212712	-0.000440858	0	-0.000362901	0.00023937	0.000498164	0.000211235	0.00032057	0.000464784	-1.32529e-06	0	0.000374747	-0.000440483	-0.000643145	-0.000546931	-0.000726454	-0.000808199	-0.000764352	0	-0.000693461	-0.000440483
61Aquaculture	-3.10588e-05	-0.000285196	2.27795e-05	6.28617e-06	-0.000237704	-0.000160268	0	-2.28212e-05	-3.60884e-05	-0.000302238	2.12056e-05	3.60988e-06	-0.000256722	-0.000162443	0	-2.50762e-05	-5.19071e-05	-0.000338889	1.19527e-05	-7.3913e-06	-0.000316759	-0.000167523	0	-3.72782e-05	-7.069e-05	-0.000322354	-3.1478e-06	-1.93732e-05	-0.000276535	-0.000170274	0	-4.86043e-05	0.000217725	-0.000637681	0.000254865	0.000306703	-0.000623442	0.000134003	0	0.000291896	3.42658e-05	-0.000113991	7.13271e-05	6.58995e-05	-2.30438e-05	-7.39698e-05	0	4.0719e-05	3.42658e-05
61Capture	-0.000386304	0.00014501	-0.00056292	-0.000148195	0.000282658	-0.000125929	0	-0.000161047	-0.000365247	0.000196079	-0.000550538	-0.000134408	0.000315701	-0.000109366	0	-0.000146517	-0.000308386	0.000316382	-0.000486296	-7.48644e-05	0.000468321	-6.93995e-05	0	-8.7192e-05	-0.000259805	0.000432491	-0.00043239	1.05888e-05	0.000502245	3.48954e-05	0	-8.79222e-06	0.000180314	0.00123685	6.27744e-05	0.000288702	0.00120972	0.000322072	0	0.000307809	-0.000523238	-0.000193981	-0.000710671	-0.000321457	-3.2978e-05	-0.00030012	0	-0.000324728	-0.000523238
67Aquaculture	0.000798317	-0.000159018	0.000555734	0.000322383	-0.000132972	0.000320442	0	0.000314105	0.000800092	-0.000108919	0.00055621	0.000334657	-8.46612e-05	0.000332794	0	0.000329145	0.000812276	9.97036e-07	0.000562294	0.000385825	9.61635e-05	0.000365216	0	0.000382852	0.000839139	0.000162223	0.000584415	0.000440558	0.000200275	0.000441919	0	0.000440379	0.000957813	0.00120594	0.000755395	0.000841757	0.00127564	0.000580308	0	0.000799484	0.000618909	-0.000392042	0.000422208	7.45856e-05	-0.000410799	0.000130189	0	4.8654e-05	0.000618909
67Capture	0.000258381	0.000277184	0.000179243	0.000140926	0.000414069	0.000106175	0	0.000157504	0.000261225	0.000271798	0.000182491	0.000147825	0.000414071	0.000114204	0	0.000163985	0.000260954	0.000246768	0.00019448	0.000165123	0.000396342	0.000130485	0	0.000181357	0.000246575	0.000333005	0.00018898	0.000164734	0.00043438	0.000150138	0	0.000188133	0.000313642	0.000147887	0.000242367	0.000354266	9.02282e-05	0.000338164	0	0.000346341	0.00012922	0.000156655	3.79863e-05	-2.13622e-06	0.000246064	-2.29865e-05	0	2.00713e-05	0.00012922
71Aquaculture	-0.000330462	-0.000207263	-0.000361944	-0.000285246	-9.23934e-05	-0.000298982	0	-0.000283224	-0.00033087	-0.000219079	-0.000362845	-0.000288774	-0.000105506	-0.000302292	0	-0.000287278	-0.000322026	-0.000207648	-0.000360372	-0.000291562	-0.000109475	-0.00030349	0	-0.000290554	-0.000301474	-0.000209979	-0.000342994	-0.000274347	-0.00012147	-0.000297385	0	-0.000278145	-0.000527986	-0.000627776	-0.000521832	-0.000421306	-0.000559345	-0.000353227	0	-0.000413909	-0.000200373	2.32883e-05	-0.000225793	-0.000133968	8.19118e-05	-0.00015986	0	-0.000121972	-0.000200373
71Capture	0.000247073	-0.000429178	0.000106038	-0.00044754	-0.000413056	-0.000314432	0	-0.000372196	0.000250192	-0.000399042	0.000109231	-0.000438282	-0.000390804	-0.000304347	0	-0.00036429	0.000263962	-0.000332543	0.000130078	-0.000387392	-0.000310032	-0.000274352	0	-0.000316316	0.000289073	-0.00025466	0.000160887	-0.000325659	-0.000280627	-0.000199191	0	-0.000261655	0.000376897	0.000641785	0.000283239	-1.3302e-05	0.000511907	-6.70363e-05	0	5.44827e-05	0.000185957	-0.000442109	3.88043e-05	-0.000437727	-0.000419221	-0.000333951	0	-0.000358389	0.000185957
77Aquaculture	0.000468825	0.000412056	0.00044601	0.000402248	0.000307292	0.00042744	0	0.00039134	0.000457779	0.000391116	0.000439999	0.0003949	0.000296129	0.000416003	0	0.000383222	0.000418654	0.000319349	0.000402905	0.000349804	0.000229802	0.00038049	0	0.000336176	0.00037668	0.00013467	0.000356675	0.000292459	0.000128041	0.00029675	0	0.000277722	0.000104443	-0.000151454	7.40661e-05	-0.000105709	5.42363e-05	2.28893e-05	0	-0.000103794	0.000445008	0.000351113	0.000433794	0.000353467	0.000257299	0.000391703	0	0.000344819	0.000445008
77Capture	-0.00026759	-1.04518e-05	-4.36138e-05	0.000360711	-9.08606e-07	0.000234714	0	0.0003168	-0.000274642	-1.2929e-05	-4.88746e-05	0.000351322	-1.82627e-06	0.000224002	0	0.000309162	-0.000293365	-4.42271e-05	-7.71902e-05	0.000309383	-3.30841e-05	0.000198072	0	0.000269627	-0.000303863	-0.000167557	-9.91415e-05	0.000256368	-8.00742e-05	0.000136595	0	0.000219599	-0.000663416	-0.000996518	-0.000527062	-0.000519368	-0.00105481	-0.000190743	0	-0.000457441	-0.00011736	2.03863e-05	7.67984e-05	0.000416088	3.74244e-05	0.000301789	0	0.000357461	-0.00011736
81Aquaculture	-0.000288716	-0.000604124	-0.000310775	-0.000686139	-0.000614094	-0.000341568	0	-0.000618345	-0.000276244	-0.000564499	-0.00030302	-0.00066942	-0.000585479	-0.00032847	0	-0.00060186	-0.0002375	-0.000483395	-0.000259768	-0.000592234	-0.000485296	-0.00029497	0	-0.000525437	-0.00019536	-0.000343502	-0.000213752	-0.000523072	-0.000373318	-0.000239967	0	-0.000457598	4.37272e-05	-5.88542e-05	8.36275e-05	-0.000156472	9.11068e-05	-2.27617e-05	0	-8.10163e-05	-0.000335531	-0.000652255	-0.000367611	-0.000722519	-0.000643902	-0.000392728	0	-0.000653727	-0.000335531
81Capture	0.00011158	9.66301e-06	-0.000116499	-0.000250996	-0.000238436	-0.000243362	0	-0.000237091	9.11894e-05	-3.90606e-05	-0.000124901	-0.000264463	-0.000269164	-0.000261442	0	-0.000252748	2.57818e-05	-0.000163108	-0.000175331	-0.000331931	-0.000399956	-0.000311192	0	-0.000322551	-2.42077e-05	-0.000276893	-0.00022148	-0.000393262	-0.000454851	-0.000400542	0	-0.00038161	-8.75175e-05	-0.000490056	-0.000279835	-0.000631801	-0.000810354	-0.000540159	0	-0.000599341	0.000241803	0.00020623	3.69053e-05	-5.13437e-05	-8.12534e-06	-5.19304e-05	0	-2.66614e-05	0.000241803
87Aquaculture	-8.76276e-05	0.000302322	-0.000111191	-0.000237818	0.00036513	-1.84764e-05	0	-0.000188544	-9.02276e-05	0.000306004	-0.000110373	-0.000231092	0.000366511	-1.44784e-05	0	-0.000183419	-9.88937e-05	0.000294375	-0.000107568	-0.00020556	0.000344561	-6.32034e-06	0	-0.000159248	-0.000117613	0.000292402	-0.000113487	-0.000192134	0.000324887	1.97014e-07	0	-0.000147474	-0.000296006	-0.000137427	-0.000291215	-0.000535476	-4.34412e-05	-7.24654e-05	0	-0.000437206	-4.52622e-05	0.00020028	-0.000100588	-0.000253939	0.000265824	-4.72489e-05	0	-0.000182262	-4.52622e-05
87Capture	7.55482e-05	-0.000437667	0.000156137	-0.000134272	-0.000207373	-0.000223926	0	-0.000125194	6.83637e-05	-0.000435403	0.00015341	-0.000135201	-0.000214288	-0.000223741	0	-0.000126852	5.45445e-05	-0.00042636	0.000142629	-0.000125489	-0.000232796	-0.000215567	0	-0.000118819	4.9116e-05	-0.000417052	0.000137703	-9.98039e-05	-0.000245307	-0.000186242	0	-9.47208e-05	-0.000120145	-0.00122185	-1.24743e-05	-0.000358186	-0.00105037	-0.000261691	0	-0.000358417	0.000140781	-0.000278878	0.000199516	-5.42404e-05	-8.28385e-05	-0.000126149	0	-4.11771e-05	0.000140781
88Capture	-0.000177509	-0.000220487	-0.000227912	-1.262e-05	-0.000401042	-0.000109121	0	-4.0573e-06	-0.000168329	-0.000188522	-0.000223759	-5.94804e-06	-0.00037647	-0.000100309	0	4.87229e-06	-0.000138297	-0.000106556	-0.000198812	2.08415e-05	-0.000246103	-7.84177e-05	0	3.66731e-05	-8.76492e-05	0.0001374	-0.000157892	7.35552e-05	-8.13822e-05	4.18032e-06	0	9.35648e-05	0.000476753	0.000328331	0.000378172	0.000303725	0.000369698	0.000323796	0	0.000345666	-0.000219597	-0.000314595	-0.000252251	-9.86299e-05	-0.000438117	-0.000189739	0	-0.000105321	-0.000219597
Fillet yield (%)	0.104531	0.142404	0.107557	0.11509	0.136193	0.108543	0	0.116865	0.103423	0.138627	0.106984	0.114135	0.133314	0.107437	0	0.115664	0.100289	0.130421	0.103853	0.109435	0.122545	0.104461	0	0.110654	0.0976682	0.116623	0.101052	0.105124	0.114059	0.0990254	0	0.106048	0.0763567	0.0528881	0.0772966	0.0730418	0.0487614	0.0816905	0	0.0739807	0.0930651	0.121974	0.0954929	0.101515	0.117523	0.0963476	0	0.103954	0.0930651
Polar Freshwater DHA % of Lipid	1.75261e-05	0.0712962	7.75106e-05	-0.000167146	0.0560061	-0.00019973	0	0.00407922	2.1582e-05	0.0693933	7.90059e-05	-0.000161382	0.0548187	-0.000193987	0	0.0037734	3.52936e-05	0.0652392	8.80232e-05	-0.000129819	0.0503768	-0.00017564	0	0.00337059	5.40441e-05	0.0581982	0.000102105	-8.18733e-05	0.0468405	-0.000112626	0	0.00295476	-1.12934e-05	0.0257552	-6.95047e-06	-0.000147512	0.0193554	-6.20015e-05	0	0.000987284	-3.77442e-05	0.0610299	1.58709e-05	-0.000218487	0.0483016	-0.000227496	0	0.00662195	-3.77442e-05
Polar Marine DHA % of Lipid	-0.0005331	0.000204922	-0.000615143	-0.000132858	0.00025126	-0.000441886	0	-0.000147499	-0.000536785	0.000181352	-0.000614838	-0.000139882	0.000235267	-0.000445299	0	-0.000155124	-0.00054778	0.000133892	-0.000612862	-0.000175221	0.000182339	-0.000455162	0	-0.000190705	-0.00055918	4.70798e-05	-0.000614109	-0.000220458	0.0001195	-0.000493654	0	-0.000234741	-0.000865835	-0.000381168	-0.000914873	-0.000759285	-0.000436489	-0.000790126	0	-0.000760267	-0.000376055	0.000297426	-0.00047185	-1.92014e-05	0.000311408	-0.000319415	0	-1.82652e-05	-0.000376055
Polar Total Lipid (%) in Fillet	-0.000893693	0.185642	-0.00110133	-0.00101251	0.146117	-0.000823405	0	0.00958557	-0.000886974	0.18066	-0.00109668	-0.00100717	0.142994	-0.000818848	0	0.00881278	-0.000872078	0.16971	-0.00107219	-0.000990315	0.131185	-0.000812706	0	0.00774908	-0.00086958	0.151191	-0.00104927	-0.000999767	0.121837	-0.00082779	0	0.00660464	-0.00069907	0.0677264	-0.000758393	-0.000799801	0.0515623	-0.000702511	0	0.00201943	-0.000802051	0.158827	-0.000968518	-0.000920937	0.126068	-0.000756793	0	0.0162065	-0.000802051
Temperate Freshwater DHA % of Lipid	0.182542	0.175394	0.193299	0.300625	0.210252	0.258471	0	0.283442	0.180578	0.170663	0.192255	0.2981	0.205738	0.255801	0	0.281285	0.175005	0.160297	0.186539	0.285662	0.188655	0.248613	0	0.26916	0.170341	0.14283	0.181409	0.274186	0.175129	0.235421	0	0.258146	0.132533	0.0637927	0.138125	0.189231	0.0736854	0.193593	0	0.179768	0.162685	0.150393	0.1718	0.265389	0.181571	0.229641	0	0.243248	0.162685
Temperate Marine DHA % of Lipid	3.34731e-06	-0.000453053	-0.000109466	-0.000274671	-0.000325088	-0.000433861	0	-0.000270569	-1.25779e-05	-0.000468587	-0.000115713	-0.000281093	-0.000341982	-0.000440145	0	-0.000278527	-6.25331e-05	-0.000513005	-0.000153487	-0.000320874	-0.00041628	-0.000461193	0	-0.000319908	-0.000108623	-0.000635152	-0.00019666	-0.000359952	-0.000560825	-0.000505521	0	-0.000357382	-0.000352211	-0.00030102	-0.000442387	-0.000634005	-0.000212886	-0.00063763	0	-0.000596629	0.00012597	-0.000315996	1.50337e-05	-0.000171142	-0.000185165	-0.000309412	0	-0.000154433	0.00012597
Temperate Total Lipid (%) in Fillet	0.16492	0.29423	0.178853	0.372039	0.337201	0.296368	0	0.3512	0.163149	0.286352	0.17789	0.368916	0.329993	0.293309	0	0.348296	0.158109	0.269317	0.17261	0.353465	0.302986	0.285053	0	0.332789	0.153871	0.240691	0.167849	0.339155	0.28158	0.269843	0	0.318666	0.119679	0.108518	0.127664	0.233457	0.119782	0.221727	0	0.219613	0.146845	0.252755	0.158774	0.32799	0.29147	0.263037	0	0.30389	0.146845
Tropical Freshwater DHA % of Lipid	0.222413	0.00638036	0.215965	0.0538674	-0.000277537	0.0928697	0	0.0674803	0.220016	0.00616595	0.214796	0.0534053	-0.000304761	0.0918959	0	0.0669252	0.213215	0.00568765	0.208401	0.0511523	-0.00042656	0.0892897	0	0.0650273	0.207542	0.00496174	0.202671	0.0491054	-0.000475342	0.0845556	0	0.0632641	0.161622	0.00171646	0.154414	0.0339048	-0.000647432	0.0696837	0	0.048113	0.19828	0.00565742	0.192036	0.0478089	-7.97115e-05	0.0827826	0	0.0584734	0.19828
Tropical Marine DHA % of Lipid	-0.000108419	-0.00011546	1.5958e-05	0.000172744	0.000143751	0.000130133	0	0.000186778	-0.000101184	-9.44041e-05	2.01533e-05	0.000175201	0.000148505	0.000133427	0	0.000188239	-8.4077e-05	-6.51442e-05	4.2055e-05	0.000182421	0.000154267	0.0001386	0	0.000189929	-6.14094e-05	-1.1649e-05	6.69736e-05	0.000216909	0.000170469	0.000182501	0	0.000217128	0.000111447	0.000848828	0.000197848	0.000308887	0.00103262	0.000237909	0	0.000330641	-0.000182368	-0.000256559	-9.61921e-05	6.11642e-05	9.19992e-06	1.00439e-05	0	6.61217e-05	-0.000182368
Tropical Total Lipid (%) in Fillet	0.210697	0.0115069	0.209112	0.0753538	-0.00015551	0.115407	0	0.0845022	0.208469	0.0112734	0.208	0.0747434	-9.93558e-05	0.114238	0	0.0839061	0.202112	0.0107683	0.201886	0.0717126	9.30764e-05	0.11107	0	0.0812971	0.196758	0.00992118	0.196358	0.0689107	0.000247114	0.105222	0	0.0788355	0.153673	0.0056197	0.150003	0.048372	0.00133117	0.0869037	0	0.0592597	0.187182	0.00958449	0.185255	0.066194	-0.000457696	0.102117	0	0.0718127	0.187182
SUM FISH PRODUCTION	0.112729	0.111999	0.0927629	0.0806091	0.112842	0.125722	0	0.0815733	0.111403	0.109054	0.0922376	0.079896	0.110532	0.124382	0	0.0805727	0.107629	0.102673	0.0893974	0.0764059	0.102088	0.120748	0	0.0767936	0.104512	0.0929391	0.0868958	0.0733595	0.0954283	0.114071	0	0.073428	0.0851907	0.0586593	0.0710044	0.0570305	0.0581357	0.0960867	0	0.0578044	0.101773	0.0970085	0.0836752	0.0715507	0.0975321	0.112108	0	0.0745009	0.101773
SUM DHA %	0.405617	0.253844	0.410082	0.35524	0.267256	0.352547	0	0.355606	0.401267	0.246966	0.40788	0.352263	0.261587	0.34891	0	0.352606	0.38895	0.231936	0.395836	0.337622	0.240212	0.339133	0	0.338258	0.378666	0.206684	0.38506	0.32417	0.223295	0.321271	0	0.325175	0.295497	0.0927954	0.294101	0.224986	0.0953703	0.265004	0	0.230556	0.361688	0.21795	0.364436	0.313668	0.230458	0.31329	0	0.308582	0.361688
SUM LIPID %	0.37651	0.49138	0.389066	0.448405	0.483474	0.412598	0	0.445288	0.372505	0.478285	0.386987	0.444666	0.473087	0.408366	0	0.441015	0.361093	0.449795	0.375568	0.426168	0.434264	0.396935	0	0.421835	0.351499	0.401803	0.365256	0.409065	0.403664	0.375892	0	0.404106	0.274051	0.181864	0.278425	0.282629	0.172676	0.309333	0	0.280892	0.334829	0.421167	0.344998	0.395105	0.417996	0.36591	0	0.391909	0.334829
SUM
[truncated: 212 more columns]

## Sheet: DHA Allocation
Fish Catch by Fishing Nation from FAO zones
Data from Sea Around us and FAO sources, as described in the main text			DZA	AGO	BEN	BWA	IOT	BFA	BDI	CPV	CMR	CAF	TCD	COM	COG	COD	CIV	DJI	EGY	GNQ	ERI	SWZ	ETH	ATF	GAB	GMB	GHA	GIN	GNB	KEN	LSO	LBR	LBY	MDG	MWI	MLI	MRT	MUS	MYT	MAR	MOZ	NAM	NER	NGA	RWA	REU	SHN	STP	SEN
Africa - Inland waters	01	1	1460.43	29192	33082	1168	0	20900	16219	0	41575	29140	120080	0	38224	228479	11212	0	1359513	1015	0	165	50204.5	0	11797	3969	128535	24250	150	183281	952.53	2240	10	25773	120871	81953	15000	70	0	15652	84880	2869.6	47329	667697	26663	60	0	0	30088
Oceania - Inland waters	06	6	0	0	0	0	0	0	0	0	0	0	0	0	0	0	0	0	0	0	0	0	0	0	0	0	0	0	0	0	0	0	0	0	0	0	0	0	0	0	0	0	0	0	0	0	0	0	0
America, South - Inland waters	03	3	0	0	0	0	0	0	0	0	0	0	0	0	0	0	0	0	0	0	0	0	0	0	0	0	0	0	0	0	0	0	0	0	0	0	0	0	0	0	0	0	0	0	0	0	0	0	0
America, North - Inland waters	02	2	0	0	0	0	0	0	0	0	0	0	0	0	0	0	0	0	0	0	0	0	0	0	0	0	0	0	0	0	0	0	0	0	0	0	0	0	0	0	0	0	0	0	0	0	0	0	0
Europe - Inland waters	05	5	0	0	0	0	0	0	0	0	0	0	0	0	0	0	0	0	0	0	0	0	0	0	0	0	0	0	0	0	0	0	0	0	0	0	0	0	0	0	0	0	0	0	0	0	0	0	0
Asia - Inland waters	04	4	0	0	0	0	0	0	0	0	0	0	0	0	0	0	0	0	0	0	0	0	0	0	0	0	0	0	0	0	0	0	0	0	0	0	0	0	0	0	0	0	0	0	0	0	0	0	0
Antarctic - Inland Waters	08	8	0	0	0	0	0	0	0	0	0	0	0	0	0	0	0	0	0	0	0	0	0	0	0	0	0	0	0	0	0	0	0	0	0	0	0	0	0	0	0	0	0	0	0	0	0	0	0
Pacific, Eastern Central	77	77	0	0	0	0	0	0	0	0	98.824	0	0	0	1074.8	0	0	0	0	0	0	0	0	0	0	0	0	0	0	0	0	0	0	0	0	0	0	0	0	0	0	0	0	0	0	0	0	0	0
Atlantic, Southeast	47	47	0	435168	0	0	0	0	0	0	0	0	0	0	0	0	0	0	0	0	0	0	0	0	0	0	151.258	143.832	0	18.7516	0	0	0	0	0	0	0	0	0	0	0.233209	489676	0	0	0	0	270.209	44.5347	0
Mediterranean and Black Sea	37	37	140176	0	0	0	0	0	0	0	0	0	0	0	0	0	0	0	88045.1	0	0	0	0	0	0	0	0	0	0	0	0	0	47022.3	0	0	0	0	0	0	62819.2	0	0	0	0	0	2770.23	0	0	0
Atlantic, Eastern Central	34	34	0	57670.3	68253.1	0	0	0	0	0	0	0	0	11780.4	0	45213.6	0	0	0	11947.4	0	0	0	0	54710.7	100215	337300	223127	27679.2	0	0	27828.2	0	960.643	0	0	576826	0	0	1.45444e+06	0	123.712	0	427348	0	0	0	11121.6	983897
Indian Ocean, Eastern	57	57	0	0	0	0	0	0	0	0	0	0	0	0	0	0	0	0	0	0	0	0	0	0	0	0	0	0	0	0	0	0	0	0	0	0	0	0	0	0	0	0	0	0	0	0	0	0	0
Arctic Sea	18	18	0	0	0	0	0	0	0	0	1031.75	0	0	0	0	0	0	0	0	0	0	0	0	0	0	0	0	0	0	0	0	0	0	0	0	0	0	0	0	0	0	0	0	0	0	0	0	0	0
Pacific, Northwest	61	61	0	0	0	0	0	0	0	0	0	0	0	0	240.166	0	0	0	0	0	0	0	0	0	0	0	0	0	0	0	0	0	0	0	0	0	0	0	0	0	0	0	0	0	0	0	0	0	0
Pacific, Northeast	67	67	0	0	0	0	0	0	0	0	185646	0	0	0	0	0	0	0	0	0	0	0	0	0	0	0	0	0	0	0	0	0	0	0	0	0	0	0	0	0	0	0	0	0	0	0	0	0	0
Atlantic, Western Central	31	31	0	0	0	0	0	0	0	153.529	0	0	0	0	0	0	0	0	0	0	0	0	0	0	0	0	0	0	0	0	0	0	0	0	0	0	0	0	0	0	0	0	0	0	0	0	0	0	0
Pacific, Western Central	71	71	0	0	0	0	0	0	0	0	0	0	0	0	417.48	0	150521	0	0	0	0	0	0	0	0	0	0	0	0	0	0	0	0	0	0	0	0	0	0	0	0	0	0	0	0	0	0	0	0
Pacific, Southwest	81	81	0	0	0	0	0	0	0	0	0.0291236	0	0	0	204.707	0	0	0	0	0	0	0	0	0	0	0	0	0	0	0	0	0	0	0	0	0	0	0	0	0	0	0	0	0	0	0	0	0	0
Indian Ocean, Western	51	51	0	0	0	0	71.8	0	0	0	0	0	0	0	1296.5	0	0	3008.45	68950.2	0	1456.3	0	0	0	0	0	0	0	0	13200.7	0	0	0	90252.1	0	0	0	19594.3	2234.76	0	161004	0	0	0	0	5	0	0	0
Atlantic, Southwest	41	41	0	0	0	0	0	0	0	0	0	0	0	0	0	0	0	0	0	0	0	0	0	0	0	0	1408.3	135.283	0	0	0	0	0	0	0	0	0	0	0	0	0	0	0	0	0	0	0	47.0281	0
Atlantic, Northwest	21	21	0	0	0	0	0	0	0	0	301028	0	0	0	0	0	0	0	0	0	0	0	0	0	0	0	0	0	0	0	0	0	0	0	0	0	0	0	0	0	0	0	0	0	0	0	0	0	0
Atlantic, Northeast	27	27	0	0	0	0	0	0	0	0	0.13696	0	0	0	0	0	0	0	0	0	0	0	0	0	0	0	0	0	0	0	0	0	0	0	0	0	0	0	0	0	0	0	0	0	0	0	0	0	0
Pacific, Southeast	87	87	0	0	0	0	0	0	0	0	2.80066	0	0	0	0	0	0	0	0	0	0	0	0	0	0	0	0	0	0	0	0	0	0	0	0	0	0	0	0	0	0	0	0	0	0	0	0	0	0
Pacific, Antarctic	88	88	0	0	0	0	0	0	0	0	0	0	0	0	0	0	0	0	0	0	0	0	0	0	0	0	0	0	0	0	0	0	0	0	0	0	0	0	0	0	0	0	0	0	0	0	0	0	0
Atlantic, Antarctic	48	48	0	0	0	0	0	0	0	0	0	0	0	0	0	0	0	0	0	0	0	0	0	0	0	0	0	0	0	0	0	0	0	0	0	0	0	0	0	0	0	0	0	0	0	0	0	0	0
Indian Ocean, Antarctic	58	58	0	0	0	0	0	0	0	0	0	0	0	0	0	0	0	0	0	0	0	0	0	0	0	0	0	0	0	0	0	0	0	0	0	0	0	0	0	0	0	0	0	0	0	0	0	0	0
Proportion of Fish Catch from Zone to Country
			DZA	AGO	BEN	BWA	IOT	BFA	BDI	CPV	CMR	CAF	TCD	COM	COG	COD	CIV	DJI	EGY	GNQ	ERI	SWZ	ETH	ATF	GAB	GMB	GHA	GIN	GNB	KEN	LSO	LBR	LBY	MDG	MWI	MLI	MRT	MUS	MYT	MAR	MOZ	NAM	NER	NGA	RWA	REU	SHN	STP	SEN
Africa - Inland waters	1	1	0.000323359	0.00646349	0.00732479	0.00025861	0	0.00462753	0.0035911	0	0.00920525	0.00645198	0.0265873	0	0.00846329	0.0505882	0.00248248	0	0.301014	0.000224734	0	3.65332e-05	0.0111159	0	0.00261201	0.000878788	0.0284593	0.00536927	3.3212e-05	0.0405808	0.000210903	0.000495965	2.21413e-06	0.00570648	0.0267623	0.0181455	0.0033212	1.54989e-05	0	0.00346556	0.0187935	0.000635367	0.0104793	0.147837	0.00590354	1.32848e-05	0	0	0.00666188
Oceania - Inland waters	6	6	0	0	0	0	0	0	0	0	0	0	0	0	0	0	0	0	0	0	0	0	0	0	0	0	0	0	0	0	0	0	0	0	0	0	0	0	0	0	0	0	0	0	0	0	0	0	0
America, South - Inland waters	3	3	0	0	0	0	0	0	0	0	0	0	0	0	0	0	0	0	0	0	0	0	0	0	0	0	0	0	0	0	0	0	0	0	0	0	0	0	0	0	0	0	0	0	0	0	0	0	0
America, North - Inland waters	2	2	0	0	0	0	0	0	0	0	0	0	0	0	0	0	0	0	0	0	0	0	0	0	0	0	0	0	0	0	0	0	0	0	0	0	0	0	0	0	0	0	0	0	0	0	0	0	0
Europe - Inland waters	5	5	0	0	0	0	0	0	0	0	0	0	0	0	0	0	0	0	0	0	0	0	0	0	0	0	0	0	0	0	0	0	0	0	0	0	0	0	0	0	0	0	0	0	0	0	0	0	0
Asia - Inland waters	4	4	0	0	0	0	0	0	0	0	0	0	0	0	0	0	0	0	0	0	0	0	0	0	0	0	0	0	0	0	0	0	0	0	0	0	0	0	0	0	0	0	0	0	0	0	0	0	0
Antarctic - Inland Waters	8	8
Pacific, Eastern Central	77	77	0	0	0	0	0	0	0	0	3.97013e-05	0	0	0	0.000431786	0	0	0	0	0	0	0	0	0	0	0	0	0	0	0	0	0	0	0	0	0	0	0	0	0	0	0	0	0	0	0	0	0	0
Atlantic, Southeast	47	47	0	0.223926	0	0	0	0	0	0	0	0	0	0	0	0	0	0	0	0	0	0	0	0	0	0	7.78334e-05	7.40124e-05	0	9.64909e-06	0	0	0	0	0	0	0	0	0	0	1.20004e-07	0.251975	0	0	0	0	0.000139043	2.29164e-05	0
Mediterranean and Black Sea	37	37	0.0546355	0	0	0	0	0	0	0	0	0	0	0	0	0	0	0	0.0343169	0	0	0	0	0	0	0	0	0	0	0	0	0	0.0183276	0	0	0	0	0	0	0.0244847	0	0	0	0	0	0.00107974	0	0	0
Atlantic, Eastern Central	34	34	0	0.00666438	0.00788733	0	0	0	0	0	0	0	0	0.00136135	0	0.00522489	0	0	0	0.00138065	0	0	0	0	0.00632237	0.0115809	0.0389784	0.0257846	0.00319861	0	0	0.00321583	0	0.000111012	0	0	0.066658	0	0	0.168076	0	1.42962e-05	0	0.0493844	0	0	0	0.00128521	0.113699
Indian Ocean, Eastern	57	57	0	0	0	0	0	0	0	0	0	0	0	0	0	0	0	0	0	0	0	0	0	0	0	0	0	0	0	0	0	0	0	0	0	0	0	0	0	0	0	0	0	0	0	0	0	0	0
Arctic Sea	18	18	0	0	0	0	0	0	0	0	0.104207	0	0	0	0	0	0	0	0	0	0	0	0	0	0	0	0	0	0	0	0	0	0	0	0	0	0	0	0	0	0	0	0	0	0	0	0	0	0
Pacific, Northwest	61	61	0	0	0	0	0	0	0	0	0	0	0	0	1.17207e-05	0	0	0	0	0	0	0	0	0	0	0	0	0	0	0	0	0	0	0	0	0	0	0	0	0	0	0	0	0	0	0	0	0	0
Pacific, Northeast	67	67	0	0	0	0	0	0	0	0	0.0776385	0	0	0	0	0	0	0	0	0	0	0	0	0	0	0	0	0	0	0	0	0	0	0	0	0	0	0	0	0	0	0	0	0	0	0	0	0	0
Atlantic, Western Central	31	31	0	0	0	0	0	0	0	0.000123417	0	0	0	0	0	0	0	0	0	0	0	0	0	0	0	0	0	0	0	0	0	0	0	0	0	0	0	0	0	0	0	0	0	0	0	0	0	0	0
Pacific, Western Central	71	71	0	0	0	0	0	0	0	0	0	0	0	0	2.56995e-05	0	0.00926589	0	0	0	0	0	0	0	0	0	0	0	0	0	0	0	0	0	0	0	0	0	0	0	0	0	0	0	0	0	0	0	0
Pacific, Southwest	81	81	0	0	0	0	0	0	0	0	5.05181e-08	0	0	0	0.000355088	0	0	0	0	0	0	0	0	0	0	0	0	0	0	0	0	0	0	0	0	0	0	0	0	0	0	0	0	0	0	0	0	0	0
Indian Ocean, Western	51	51	0	0	0	0	1.25538e-05	0	0	0	0	0	0	0	0.000226686	0	0	0.000526011	0.0120555	0	0.000254626	0	0	0	0	0	0	0	0	0.00230806	0	0	0	0.0157801	0	0	0	0.00342595	0.000390734	0	0.0281506	0	0	0	0	8.74222e-07	0	0	0
Atlantic, Southwest	41	41	0	0	0	0	0	0	0	0	0	0	0	0	0	0	0	0	0	0	0	0	0	0	0	0	0.000863394	8.29386e-05	0	0	0	0	0	0	0	0	0	0	0	0	0	0	0	0	0	0	0	2.88318e-05	0
Atlantic, Northwest	21	21	0	0	0	0	0	0	0	0	0.306264	0	0	0	0	0	0	0	0	0	0	0	0	0	0	0	0	0	0	0	0	0	0	0	0	0	0	0	0	0	0	0	0	0	0	0	0	0	0
Atlantic, Northeast	27	27	0	0	0	0	0	0	0	0	1.35334e-08	0	0	0	0	0	0	0	0	0	0	0	0	0	0	0	0	0	0	0	0	0	0	0	0	0	0	0	0	0	0	0	0	0	0	0	0	0	0
Pacific, Southeast	87	87	0	0	0	0	0	0	0	0	3.17355e-07	0	0	0	0	0	0	0	0	0	0	0	0	0	0	0	0	0	0	0	0	0	0	0	0	0	0	0	0	0	0	0	0	0	0	0	0	0	0
Pacific, Antarctic	88	88	0	0	0	0	0	0	0	0	0	0	0	0	0	0	0	0	0	0	0	0	0	0	0	0	0	0	0	0	0	0	0	0	0	0	0	0	0	0	0	0	0	0	0	0	0	0	0
Atlantic, Antarctic	48	48	0	0	0	0	0	0	0	0	0	0	0	0	0	0	0	0	0	0	0	0	0	0	0	0	0	0	0	0	0	0	0	0	0	0	0	0	0	0	0	0	0	0	0	0	0	0	0
Indian Ocean, Antarctic	58	58	0	0	0	0	0	0	0	0	0	0	0	0	0	0	0	0	0	0	0	0	0	0	0	0	0	0	0	0	0	0	0	0	0	0	0	0	0	0	0	0	0	0	0	0	0	0	0
Base Case	4
Tonnes DHA per country from Zone			Algeria	Angola	Benin	Botswana	British Indian Ocean Territory	Burkina Faso	Burundi	Cape Verde	Cameroon	Central African Republic	Chad	Comoros	Republic of Congo	Democratic Republic of the Congo	CÃ´te d'Ivoire	Djibouti	Egypt	Equatorial Guinea	Eritrea	Swaziland	Ethiopia	French Southern Territories	Gabon	Gambia	Ghana	Guinea	Guinea-Bissau	Kenya	Lesotho	Liberia	Libya	Madagascar	Malawi	Mali	Mauritania	Mauritius	Mayotte	Morocco	Mozambique	Namibia	SHN	Nigeria	Rwanda	Reunion	Saint Helena	SÃ£o TomÃ© and PrÃ­ncipe	Senegal
			DZA	AGO	BEN	BWA	IOT	BFA	BDI	CPV	CMR	CAF	TCD	COM	COG	COD	CIV	DJI	EGY	GNQ	ERI	SWZ	ETH	ATF	GAB	GMB	GHA	GIN	GNB	KEN	LSO	LBR	LBY	MDG	MWI	MLI	MRT	MUS	MYT	MAR	MOZ	NAM	NER	NGA	RWA	REU	SHN	STP	SEN
Africa - Inland waters	01	1	1.69304	33.8415	38.351	1.35403	0	24.2288	18.8022	0	48.1967	33.7812	139.205	0	44.312	264.869	12.9978	0	1576.05	1.17666	0	0.19128	58.2007	0	13.6759	4.60115	149.007	28.1123	0.173891	212.473	1.10424	2.59677	0.0115927	29.8779	140.122	95.0058	17.3891	0.081149	0	18.1449	98.399	3.32665	54.8672	774.042	30.9097	0.0695563	0	0	34.8802
Oceania - Inland waters	06	6	0	0	0	0	0	0	0	0	0	0	0	0	0	0	0	0	0	0	0	0	0	0	0	0	0	0	0	0	0	0	0	0	0	0	0	0	0	0	0	0	0	0	0	0	0	0	0
America, South - Inland waters	03	3	0	0	0	0	0	0	0	0	0	0	0	0	0	0	0	0	0	0	0	0	0	0	0	0	0	0	0	0	0	0	0	0	0	0	0	0	0	0	0	0	0	0	0	0	0	0	0
America, North - Inland waters	02	2	0	0	0	0	0	0	0	0	0	0	0	0	0	0	0	0	0	0	0	0	0	0	0	0	0	0	0	0	0	0	0	0	0	0	0	0	0	0	0	0	0	0	0	0	0	0	0
Europe - Inland waters	05	5	0	0	0	0	0	0	0	0	0	0	0	0	0	0	0	0	0	0	0	0	0	0	0	0	0	0	0	0	0	0	0	0	0	0	0	0	0	0	0	0	0	0	0	0	0	0	0
Asia - Inland waters	04	4	0	0	0	0	0	0	0	0	0	0	0	0	0	0	0	0	0	0	0	0	0	0	0	0	0	0	0	0	0	0	0	0	0	0	0	0	0	0	0	0	0	0	0	0	0	0	0
Antarctic - Inland Waters	08	8	0	0	0	0	0	0	0	0	0	0	0	0	0	0	0	0	0	0	0	0	0	0	0	0	0	0	0	0	0	0	0	0	0	0	0	0	0	0	0	0	0	0	0	0	0	0	0
Pacific, Eastern Central	77	77	0	0	0	0	0	0	0	0	0.202275	0	0	0	2.19992	0	0	0	0	0	0	0	0	0	0	0	0	0	0	0	0	0	0	0	0	0	0	0	0	0	0	0	0	0	0	0	0	0	0
Atlantic, Southeast	47	47	0	1641.42	0	0	0	0	0	0	0	0	0	0	0	0	0	0	0	0	0	0	0	0	0	0	0.570533	0.542524	0	0.0707295	0	0	0	0	0	0	0	0	0	0	0.000879649	1847.02	0	0	0	0	1.01921	0.167982	0
Mediterranean and Black Sea	37	37	385.74	0	0	0	0	0	0	0	0	0	0	0	0	0	0	0	242.285	0	0	0	0	0	0	0	0	0	0	0	0	0	129.397	0	0	0	0	0	0	172.868	0	0	0	0	0	7.6232	0	0	0
Atlantic, Eastern Central	34	34	0	83.8709	99.2617	0	0	0	0	0	0	0	0	17.1325	0	65.755	0	0	0	17.3754	0	0	0	0	79.5667	145.745	490.542	324.498	40.2543	0	0	40.471	0	1.39708	0	0	838.888	0	0	2115.22	0	0.179917	0	621.5	0	0	0	16.1743	1430.9
Indian Ocean, Eastern	57	57	0	0	0	0	0	0	0	0	0	0	0	0	0	0	0	0	0	0	0	0	0	0	0	0	0	0	0	0	0	0	0	0	0	0	0	0	0	0	0	0	0	0	0	0	0	0	0
Arctic Sea	18	18	0	0	0	0	0	0	0	0	3.53472	0	0	0	0	0	0	0	0	0	0	0	0	0	0	0	0	0	0	0	0	0	0	0	0	0	0	0	0	0	0	0	0	0	0	0	0	0	0
Pacific, Northwest	61	61	0	0	0	0	0	0	0	0	0	0	0	0	0.658486	0	0	0	0	0	0	0	0	0	0	0	0	0	0	0	0	0	0	0	0	0	0	0	0	0	0	0	0	0	0	0	0	0	0
Pacific, Northeast	67	67	0	0	0	0	0	0	0	0	510.816	0	0	0	0	0	0	0	0	0	0	0	0	0	0	0	0	0	0	0	0	0	0	0	0	0	0	0	0	0	0	0	0	0	0	0	0	0	0
Atlantic, Western Central	31	31	0	0	0	0	0	0	0	0.364308	0	0	0	0	0	0	0	0	0	0	0	0	0	0	0	0	0	0	0	0	0	0	0	0	0	0	0	0	0	0	0	0	0	0	0	0	0	0	0
Pacific, Western Central	71	71	0	0	0	0	0	0	0	0	0	0	0	0	0.576791	0	207.961	0	0	0	0	0	0	0	0	0	0	0	0	0	0	0	0	0	0	0	0	0	0	0	0	0	0	0	0	0	0	0	0
Pacific, Southwest	81	81	0	0	0	0	0	0	0	0	8.03827e-05	0	0	0	0.565004	0	0	0	0	0	0	0	0	0	0	0	0	0	0	0	0	0	0	0	0	0	0	0	0	0	0	0	0	0	0	0	0	0	0
Indian Ocean, Western	51	51	0	0	0	0	0.169219	0	0	0	0	0	0	0	3.0556	0	0	7.09034	162.502	0	3.43222	0	0	0	0	0	0	0	0	31.1115	0	0	0	212.707	0	0	0	46.18	5.26689	0	379.455	0	0	0	0	0.011784	0	0	0
Atlantic, Southwest	41	41	0	0	0	0	0	0	0	0	0	0	0	0	0	0	0	0	0	0	0	0	0	0	0	0	3.72517	0.357844	0	0	0	0	0	0	0	0	0	0	0	0	0	0	0	0	0	0	0	0.124397	0
Atlantic, Northwest	21	21	0	0	0	0	0	0	0	0	1037.23	0	0	0	0	0	0	0	0	0	0	0	0	0	0	0	0	0	0	0	0	0	0	0	0	0	0	0	0	0	0	0	0	0	0	0	0	0	0
Atlantic, Northeast	27	27	0	0	0	0	0	0	0	0	0.000539209	0	0	0	0	0	0	0	0	0	0	0	0	0	0	0	0	0	0	0	0	0	0	0	0	0	0	0	0	0	0	0	0	0	0	0	0	0	0
Pacific, Southeast	87	87	0	0	0	0	0	0	0	0	0.00699964	0	0	0	0	0	0	0	0	0	0	0	0	0	0	0	0	0	0	0	0	0	0	0	0	0	0	0	0	0	0	0	0	0	0	0	0	0	0
Pacific, Antarctic	88	88	0	0	0	0	0	0	0	0	0	0	0	0	0	0	0	0	0	0	0	0	0	0	0	0	0	0	0	0	0	0	0	0	0	0	0	0	0	0	0	0	0	0	0	0	0	0	0
Atlantic, Antarctic	48	48	0	0	0	0	0	0	0	0	0	0	0	0	0	0	0	0	0	0	0	0	0	0	0	0	0	0	0	0	0	0	0	0	0	0	0	0	0	0	0	0	0	0	0	0	0	0	0
Indian Ocean, Antarctic	58	58	0	0	0	0	0	0	0	0	0	0	0	0	0	0	0	0	0	0	0	0	0	0	0	0	0	0	0	0	0	0	0	0	0	0	0	0	0	0	0	0	0	0	0	0	0	0	0
	TOTAL		387.433	1759.13	137.613	1.35403	0.169219	24.2288	18.8022	0.364308	1599.98	33.7812	139.205	17.1325	51.3678	330.624	220.958	7.09034	1980.83	18.552	3.43222	0.19128	58.2007	0	93.2426	150.346	643.845	353.511	40.4282	243.655	1.10424	43.0678	129.409	243.982	140.122	95.0058	856.278	46.2612	5.26689	2306.24	477.855	1850.53	54.8672	1395.54	30.9097	7.70454	1.01921	16.4667	1465.78
RCP8.5	28
Tonnes DHA per country from Zone			Algeria	Angola	Benin	Botswana	British Indian Ocean Territory	Burkina Faso	Burundi	Cape Verde	Cameroon	Central African Republic	Chad	Comoros	Republic of Congo	Democratic Republic of the Congo	CÃ´te d'Ivoire	Djibouti	Egypt	Equatorial Guinea	Eritrea	Swaziland	Ethiopia	French Southern Territories	Gabon	Gambia	Ghana	Guinea	Guinea-Bissau	Kenya	Lesotho	Liberia	Libya	Madagascar	Malawi	Mali	Mauritania	Mauritius	Mayotte	Morocco	Mozambique	Namibia	SHN	Nigeria	Rwanda	Reunion	Saint Helena	SÃ£o TomÃ© and PrÃ­ncipe	Senegal
			DZA	AGO	BEN	BWA	IOT	BFA	BDI	CPV	CMR	CAF	TCD	COM	COG	COD	CIV	DJI	EGY	GNQ	ERI	SWZ	ETH	ATF	GAB	GMB	GHA	GIN	GNB	KEN	LSO	LBR	LBY	MDG	MWI	MLI	MRT	MUS	MYT	MAR	MOZ	NAM	NER	NGA	RWA	REU	SHN	STP	SEN
Africa - Inland waters	01	1	0.45433	9.08141	10.2916	0.363356	0	6.50183	5.04561	0	12.9337	9.06523	37.356	0	11.8912	71.0781	3.48797	0	422.934	0.315759	0	0.0513303	15.6182	0	3.66996	1.23473	39.9863	7.54399	0.0466639	57.0173	0.296325	0.696847	0.00311092	8.01779	37.6019	25.495	4.66639	0.0217765	0	4.86922	26.4055	0.892711	14.7237	207.715	8.29466	0.0186655	0	0	9.36015
Oceania - Inland waters	06	6	0	0	0	0	0	0	0	0	0	0	0	0	0	0	0	0	0	0	0	0	0	0	0	0	0	0	0	0	0	0	0	0	0	0	0	0	0	0	0	0	0	0	0	0	0	0	0
America, South - Inland waters	03	3	0	0	0	0	0	0	0	0	0	0	0	0	0	0	0	0	0	0	0	0	0	0	0	0	0	0	0	0	0	0	0	0	0	0	0	0	0	0	0	0	0	0	0	0	0	0	0
America, North - Inland waters	02	2	0	0	0	0	0	0	0	0	0	0	0	0	0	0	0	0	0	0	0	0	0	0	0	0	0	0	0	0	0	0	0	0	0	0	0	0	0	0	0	0	0	0	0	0	0	0	0
Europe - Inland waters	05	5	0	0	0	0	0	0	0	0	0	0	0	0	0	0	0	0	0	0	0	0	0	0	0	0	0	0	0	0	0	0	0	0	0	0	0	0	0	0	0	0	0	0	0	0	0	0	0
Asia - Inland waters	04	4	0	0	0	0	0	0	0	0	0	0	0	0	0	0	0	0	0	0	0	0	0	0	0	0	0	0	0	0	0	0	0	0	0	0	0	0	0	0	0	0	0	0	0	0	0	0	0
Antarctic - Inland Waters	08	8	0	0	0	0	0	0	0	0	0	0	0	0	0	0	0	0	0	0	0	0	0	0	0	0	0	0	0	0	0	0	0	0	0	0	0	0	0	0	0	0	0	0	0	0	0	0	0
Pacific, Eastern Central	77	77	0	0	0	0	0	0	0	0	0.0955119	0	0	0	1.03877	0	0	0	0	0	0	0	0	0	0	0	0	0	0	0	0	0	0	0	0	0	0	0	0	0	0	0	0	0	0	0	0	0	0
Atlantic, Southeast	47	47	0	989.09	0	0	0	0	0	0	0	0	0	0	0	0	0	0	0	0	0	0	0	0	0	0	0.343793	0.326915	0	0.0426203	0	0	0	0	0	0	0	0	0	0	0.00053006	1112.98	0	0	0	0	0.614157	0.101223	0
Mediterranean and Black Sea	37	37	101.1	0	0	0	0	0	0	0	0	0	0	0	0	0	0	0	63.5016	0	0	0	0	0	0	0	0	0	0	0	0	0	33.9143	0	0	0	0	0	0	45.3076	0	0	0	0	0	1.998	0	0	0
Atlantic, Eastern Central	34	34	0	37.1458	43.9623	0	0	0	0	0	0	0	0	7.58785	0	29.1224	0	0	0	7.69543	0	0	0	0	35.2395	64.5495	217.257	143.718	17.8283	0	0	17.9243	0	0.618757	0	0	371.538	0	0	936.817	0	0.079684	0	275.258	0	0	0	7.16348	633.735
Indian Ocean, Eastern	57	57	0	0	0	0	0	0	0	0	0	0	0	0	0	0	0	0	0	0	0	0	0	0	0	0	0	0	0	0	0	0	0	0	0	0	0	0	0	0	0	0	0	0	0	0	0	0	0
Arctic Sea	18	18	0	0	0	0	0	0	0	0	0.773215	0	0	0	0	0	0	0	0	0	0	0	0	0	0	0	0	0	0	0	0	0	0	0	0	0	0	0	0	0	0	0	0	0	0	0	0	0	0
Pacific, Northwest	61	61	0	0	0	0	0	0	0	0	0	0	0	0	0.173827	0	0	0	0	0	0	0	0	0	0	0	0	0	0	0	0	0	0	0	0	0	0	0	0	0	0	0	0	0	0	0	0	0	0
Pacific, Northeast	67	67	0	0	0	0	0	0	0	0	110.264	0	0	0	0	0	0	0	0	0	0	0	0	0	0	0	0	0	0	0	0	0	0	0	0	0	0	0	0	0	0	0	0	0	0	0	0	0	0
Atlantic, Western Central	31	31	0	0	0	0	0	0	0	0.155344	0	0	0	0	0	0	0	0	0	0	0	0	0	0	0	0	0	0	0	0	0	0	0	0	0	0	0	0	0	0	0	0	0	0	0	0	0	0	0
Pacific, Western Central	71	71	0	0	0	0	0	0	0	0	0	0	0	0	0.267955	0	96.6107	0	0	0	0	0	0	0	0	0	0	0	0	0	0	0	0	0	0	0	0	0	0	0	0	0	0	0	0	0	0	0	0
Pacific, Southwest	81	81	0	0	0	0	0	0	0	0	5.30218e-05	0	0	0	0.372686	0	0	0	0	0	0	0	0	0	0	0	0	0	0	0	0	0	0	0	0	0	0	0	0	0	0	0	0	0	0	0	0	0	0
Indian Ocean, Western	51	51	0	0	0	0	0.0912167	0	0	0	0	0	0	0	1.64711	0	0	3.82202	87.5962	0	1.85013	0	0	0	0	0	0	0	0	16.7705	0	0	0	114.659	0	0	0	24.8931	2.83909	0	204.544	0	0	0	0	0.00635214	0	0	0
Atlantic, Southwest	41	41	0	0	0	0	0	0	0	0	0	0	0	0	0	0	0	0	0	0	0	0	0	0	0	0	2.23759	0.214945	0	0	0	0	0	0	0	0	0	0	0	0	0	0	0	0	0	0	0	0.0747211	0
Atlantic, Northwest	21	21	0	0	0	0	0	0	0	0	476.232	0	0	0	0	0	0	0	0	0	0	0	0	0	0	0	0	0	0	0	0	0	0	0	0	0	0	0	0	0	0	0	0	0	0	0	0	0	0
Atlantic, Northeast	27	27	0	0	0	0	0	0	0	0	0.000245092	0	0	0	0	0	0	0	0	0	0	0	0	0	0	0	0	0	0	0	0	0	0	0	0	0	0	0	0	0	0	0	0	0	0	0	0	0	0
Pacific, Southeast	87	87	0	0	0	0	0	0	0	0	0.00427593	0	0	0	0	0	0	0	0	0	0	0	0	0	0	0	0	0	0	0	0	0	0	0	0	0	0	0	0	0	0	0	0	0	0	0	0	0	0
Pacific, Antarctic	88	88	0	0	0	0	0	0	0	0	0	0	0	0	0	0	0	0	0	0	0	0	0	0	0	0	0	0	0	0	0	0	0	0	0	0	0	0	0	0	0	0	0	0	0	0	0	0	0
Atlantic, Antarctic	48	48	0	0	0	0	0	0	0	0	0	0	0	0	0	0	0	0	0	0	0	0	0	0	0	0	0	0	0	0	0	0	0	0	0	0	0	0	0	0	0	0	0	0	0	0	0	0	0
Indian Ocean, Antarctic	58	58	0	0	0	0	0	0	0	0	0	0	0	0	0	0	0	0	0	0	0	0	0	0	0	0	0	0	0	0	0	0	0	0	0	0	0	0	0	0	0	0	0	0	0	0	0	0	0
	TOTAL		101.555	1035.32	54.2539	0.363356	0.0912167	6.50183	5.04561	0.155344	600.304	9.06523	37.356	7.58785	15.3915	100.2	100.099	3.82202	574.032	8.01119	1.85013	0.0513303	15.6182	0	38.9095	65.7842	259.825	151.804	17.875	73.8305	0.296325	18.6212	33.9174	123.295	37.6019	25.495	376.204	24.9149	2.83909	986.994	230.95	1113.95	14.7237	482.973	8.29466	2.02301	0.614157	7.33942	643.095
RCP6.0	22
Tonnes DHA per country from Zone			Algeria	Angola	Benin	Botswana	British Indian Ocean Territory	Burkina Faso	Burundi	Cape Verde	Cameroon	Central African Republic	Chad	Comoros	Republic of Congo	Democratic Republic of the Congo	CÃ´te d'Ivoire	Djibouti	Egypt	Equatorial Guinea	Eritrea	Swaziland	Ethiopia	French Southern Territories	Gabon	Gambia	Ghana	Guinea	Guinea-Bissau	Kenya	Lesotho	Liberia	Libya	Madagascar	Malawi	Mali	Mauritania	Mauritius	Mayotte	Morocco	Mozambique	Namibia	SHN	Nigeria	Rwanda	Reunion	Saint Helena	SÃ£o TomÃ© and PrÃ­ncipe	Senegal
			DZA	AGO	BEN	BWA	IOT	BFA	BDI	CPV	CMR	CAF	TCD	COM	COG	COD	CIV	DJI	EGY	GNQ	ERI	SWZ	ETH	ATF	GAB	GMB	GHA	GIN	GNB	KEN	LSO	LBR	LBY	MDG	MWI	MLI	MRT	MUS	MYT	MAR	MOZ	NAM	NER	NGA	RWA	REU	SHN	STP	SEN
Africa - Inland waters	01	1	1.06935	21.3749	24.2232	0.855229	0	15.3033	11.8758	0	30.4419	21.3368	87.9246	0	27.9883	167.296	8.20961	0	995.458	0.7432	0	0.120816	36.7606	0	8.63796	2.90617	94.1155	17.7563	0.109833	134.201	0.697458	1.64017	0.00732217	18.8714	88.5035	60.0074	10.9833	0.0512552	0	11.4607	62.1506	2.10117	34.6551	488.899	19.5231	0.043933	0	0	22.0309
Oceania - Inland waters	06	6	0	0	0	0	0	0	0	0	0	0	0	0	0	0	0	0	0	0	0	0	0	0	0	0	0	0	0	0	0	0	0	0	0	0	0	0	0	0	0	0	0	0	0	0	0	0	0
America, South - Inland waters	03	3	0	0	0	0	0	0	0	0	0	0	0	0	0	0	0	0	0	0	0	0	0	0	0	0	0	0	0	0	0	0	0	0	0	0	0	0	0	0	0	0	0	0	0	0	0	0	0
America, North - Inland waters	02	2	0	0	0	0	0	0	0	0	0	0	0	0	0	0	0	0	0	0	0	0	0	0	0	0	0	0	0	0	0	0	0	0	0	0	0	0	0	0	0	0	0	0	0	0	0	0	0
Europe - Inland waters	05	5	0	0	0	0	0	0	0	0	0	0	0	0	0	0	0	0	0	0	0	0	0	0	0	0	0	0	0	0	0	0	0	0	0	0	0	0	0	0	0	0	0	0	0	0	0	0	0
Asia - Inland waters	04	4	0	0	0	0	0	0	0	0	0	0	0	0	0	0	0	0	0	0	0	0	0	0	0	0	0	0	0	0	0	0	0	0	0	0	0	0	0	0	0	0	0	0	0	0	0	0	0
Antarctic - Inland Waters	08	8	0	0	0	0	0	0	0	0	0	0	0	0	0	0	0	0	0	0	0	0	0	0	0	0	0	0	0	0	0	0	0	0	0	0	0	0	0	0	0	0	0	0	0	0	0	0	0
Pacific, Eastern Central	77	77	0	0	0	0	0	0	0	0	0.150671	0	0	0	1.63868	0	0	0	0	0	0	0	0	0	0	0	0	0	0	0	0	0	0	0	0	0	0	0	0	0	0	0	0	0	0	0	0	0	0
Atlantic, Southeast	47	47	0	1353.16	0	0	0	0	0	0	0	0	0	0	0	0	0	0	0	0	0	0	0	0	0	0	0.470338	0.447248	0	0.0583083	0	0	0	0	0	0	0	0	0	0	0.000725169	1522.65	0	0	0	0	0.84022	0.138481	0
Mediterranean and Black Sea	37	37	188.66	0	0	0	0	0	0	0	0	0	0	0	0	0	0	0	118.498	0	0	0	0	0	0	0	0	0	0	0	0	0	63.2863	0	0	0	0	0	0	84.5471	0	0	0	0	0	3.7284	0	0	0
Atlantic, Eastern Central	34	34	0	58.0797	68.7377	0	0	0	0	0	0	0	0	11.864	0	45.5346	0	0	0	12.0323	0	0	0	0	55.0991	100.927	339.695	224.711	27.8757	0	0	28.0257	0	0.967463	0	0	580.921	0	0	1464.77	0	0.124591	0	430.382	0	0	0	11.2005	990.881
Indian Ocean, Eastern	57	57	0	0	0	0	0	0	0	0	0	0	0	0	0	0	0	0	0	0	0	0	0	0	0	0	0	0	0	0	0	0	0	0	0	0	0	0	0	0	0	0	0	0	0	0	0	0	0
Arctic Sea	18	18	0	0	0	0	0	0	0	0	1.66563	0	0	0	0	0	0	0	0	0	0	0	0	0	0	0	0	0	0	0	0	0	0	0	0	0	0	0	0	0	0	0	0	0	0	0	0	0	0
Pacific, Northwest	61	61	0	0	0	0	0	0	0	0	0	0	0	0	0.359832	0	0	0	0	0	0	0	0	0	0	0	0	0	0	0	0	0	0	0	0	0	0	0	0	0	0	0	0	0	0	0	0	0	0
Pacific, Northeast	67	67	0	0	0	0	0	0	0	0	242.978	0	0	0	0	0	0	0	0	0	0	0	0	0	0	0	0	0	0	0	0	0	0	0	0	0	0	0	0	0	0	0	0	0	0	0	0	0	0
Atlantic, Western Central	31	31	0	0	0	0	0	0	0	0.241436	0	0	0	0	0	0	0	0	0	0	0	0	0	0	0	0	0	0	0	0	0	0	0	0	0	0	0	0	0	0	0	0	0	0	0	0	0	0	0
Pacific, Western Central	71	71	0	0	0	0	0	0	0	0	0	0	0	0	0.405673	0	146.265	0	0	0	0	0	0	0	0	0	0	0	0	0	0	0	0	0	0	0	0	0	0	0	0	0	0	0	0	0	0	0	0
Pacific, Southwest	81	81	0	0	0	0	0	0	0	0	6.8957e-05	0	0	0	0.484693	0	0	0	0	0	0	0	0	0	0	0	0	0	0	0	0	0	0	0	0	0	0	0	0	0	0	0	0	0	0	0	0	0	0
Indian Ocean, Western	51	51	0	0	0	0	0.129391	0	0	0	0	0	0	0	2.33643	0	0	5.42154	124.255	0	2.62441	0	0	0	0	0	0	0	0	23.789	0	0	0	162.644	0	0	0	35.311	4.02726	0	290.146	0	0	0	0	0.00901052	0	0	0
Atlantic, Southwest	41	41	0	0	0	0	0	0	0	0	0	0	0	0	0	0	0	0	0	0	0	0	0	0	0	0	3.083	0.296157	0	0	0	0	0	0	0	0	0	0	0	0	0	0	0	0	0	0	0	0.102953	0
Atlantic, Northwest	21	21	0	0	0	0	0	0	0	0	684.825	0	0	0	0	0	0	0	0	0	0	0	0	0	0	0	0	0	0	0	0	0	0	0	0	0	0	0	0	0	0	0	0	0	0	0	0	0	0
Atlantic, Northeast	27	27	0	0	0	0	0	0	0	0	0.000352176	0	0	0	0	0	0	0	0	0	0	0	0	0	0	0	0	0	0	0	0	0	0	0	0	0	0	0	0	0	0	0	0	0	0	0	0	0	0
Pacific, Southeast	87	87	0	0	0	0	0	0	0	0	0.00564851	0	0	0	0	0	0	0	0	0	0	0	0	0	0	0	0	0	0	0	0	0	0	0	0	0	0	0	0	0	0	0	0	0	0	0	0	0	0
Pacific, Antarctic	88	88	0	0	0	0	0	0	0	0	0	0	0	0	0	0	0	0	0	0	0	0	0	0	0	0	0	0	0	0	0	0	0	0	0	0	0	0	0	0	0	0	0	0	0	0	0	0	0
Atlantic, Antarctic	48	48	0	0	0	0	0	0	0	0	0	0	0	0	0	0	0	0	0	0	0	0	0	0	0	0	0	0	0	0	0	0	0	0	0	0	0	0	0	0	0	0	0	0	0	0	0	0	0
Indian Ocean, Antarctic	58	58	0	0	0	0	0	0	0	0	0	0	0	0	0	0	0	0	0	0	0	0	0	0	0	0	0	0	0	0	0	0	0	0	0	0	0	0	0	0	0	0	0	0	0	0	0	0	0
	TOTAL		189.729	1432.62	92.9609	0.855229	0.129391	15.3033	11.8758	0.241436	960.068	21.3368	87.9246	11.864	33.2136	212.831	154.474	5.42154	1238.21	12.7755	2.62441	0.120816	36.7606	0	63.737	103.833	437.364	243.211	27.9855	158.049	0.697458	29.6659	63.2937	182.482	88.5035	60.0074	591.904	35.3622	4.02726	1560.78	352.297	1524.88	34.6551	919.281	19.5231	3.78134	0.84022	11.442	1012.91
RCP4.5	16
Tonnes DHA per country from Zone			Algeria	Angola	Benin	Botswana	British Indian Ocean Territory	Burkina Faso	Burundi	Cape Verde	Cameroon	Central African Republic	Chad	Comoros	Republic of Congo	Democratic Republic of the Congo	CÃ´te d'Ivoire	Djibouti	Egypt	Equatorial Guinea	Eritrea	Swaziland	Ethiopia	French Southern Territories	Gabon	Gambia	Ghana	Guinea	Guinea-Bissau	Kenya	Lesotho	Liberia	Libya	Madagascar	Malawi	Mali	Mauritania	Mauritius	Mayotte	Morocco	Mozambique	Namibia	SHN	Nigeria	Rwanda	Reunion	Saint Helena	SÃ£o TomÃ© and PrÃ­ncipe	Senegal
			DZA	AGO	BEN	BWA	IOT	BFA	BDI	CPV	CMR	CAF	TCD	COM	COG	COD	CIV	DJI	EGY	GNQ	ERI	SWZ	ETH	ATF	GAB	GMB	GHA	GIN	GNB	KEN	LSO	LBR	LBY	MDG	MWI	MLI	MRT	MUS	MYT	MAR	MOZ	NAM	NER	NGA	RWA	REU	SHN	STP	SEN
Africa - Inland waters	01	1	1.24668	24.9193	28.2399	0.997044	0	17.8409	13.8451	0	35.4898	24.8749	102.504	0	32.6293	195.037	9.57094	0	1160.53	0.866438	0	0.14085	42.8562	0	10.0703	3.38807	109.722	20.7006	0.128045	156.455	0.813111	1.91214	0.00853633	22.0007	103.179	69.9578	12.8045	0.0597543	0	13.3611	72.4564	2.44959	40.4016	569.968	22.7604	0.051218	0	0	25.6841
Oceania - Inland waters	06	6	0	0	0	0	0	0	0	0	0	0	0	0	0	0	0	0	0	0	0	0	0	0	0	0	0	0	0	0	0	0	0	0	0	0	0	0	0	0	0	0	0	0	0	0	0	0	0
America, South - Inland waters	03	3	0	0	0	0	0	0	0	0	0	0	0	0	0	0	0	0	0	0	0	0	0	0	0	0	0	0	0	0	0	0	0	0	0	0	0	0	0	0	0	0	0	0	0	0	0	0	0
America, North - Inland waters	02	2	0	0	0	0	0	0	0	0	0	0	0	0	0	0	0	0	0	0	0	0	0	0	0	0	0	0	0	0	0	0	0	0	0	0	0	0	0	0	0	0	0	0	0	0	0	0	0
Europe - Inland waters	05	5	0	0	0	0	0	0	0	0	0	0	0	0	0	0	0	0	0	0	0	0	0	0	0	0	0	0	0	0	0	0	0	0	0	0	0	0	0	0	0	0	0	0	0	0	0	0	0
Asia - Inland waters	04	4	0	0	0	0	0	0	0	0	0	0	0	0	0	0	0	0	0	0	0	0	0	0	0	0	0	0	0	0	0	0	0	0	0	0	0	0	0	0	0	0	0	0	0	0	0	0	0
Antarctic - Inland Waters	08	8	0	0	0	0	0	0	0	0	0	0	0	0	0	0	0	0	0	0	0	0	0	0	0	0	0	0	0	0	0	0	0	0	0	0	0	0	0	0	0	0	0	0	0	0	0	0	0
Pacific, Eastern Central	77	77	0	0	0	0	0	0	0	0	0.158615	0	0	0	1.72508	0	0	0	0	0	0	0	0	0	0	0	0	0	0	0	0	0	0	0	0	0	0	0	0	0	0	0	0	0	0	0	0	0	0
Atlantic, Southeast	47	47	0	1460.4	0	0	0	0	0	0	0	0	0	0	0	0	0	0	0	0	0	0	0	0	0	0	0.507615	0.482694	0	0.0629295	0	0	0	0	0	0	0	0	0	0	0.000782641	1643.33	0	0	0	0	0.90681	0.149457	0
Mediterranean and Black Sea	37	37	238.521	0	0	0	0	0	0	0	0	0	0	0	0	0	0	0	149.816	0	0	0	0	0	0	0	0	0	0	0	0	0	80.0125	0	0	0	0	0	0	106.892	0	0	0	0	0	4.71379	0	0	0
Atlantic, Eastern Central	34	34	0	64.1708	75.9466	0	0	0	0	0	0	0	0	13.1083	0	50.3101	0	0	0	13.2941	0	0	0	0	60.8776	111.512	375.32	248.278	30.7991	0	0	30.965	0	1.06893	0	0	641.845	0	0	1618.39	0	0.137657	0	475.518	0	0	0	12.3752	1094.8
Indian Ocean, Eastern	57	57	0	0	0	0	0	0	0	0	0	0	0	0	0	0	0	0	0	0	0	0	0	0	0	0	0	0	0	0	0	0	0	0	0	0	0	0	0	0	0	0	0	0	0	0	0	0	0
Arctic Sea	18	18	0	0	0	0	0	0	0	0	2.18683	0	0	0	0	0	0	0	0	0	0	0	0	0	0	0	0	0	0	0	0	0	0	0	0	0	0	0	0	0	0	0	0	0	0	0	0	0	0
Pacific, Northwest	61	61	0	0	0	0	0	0	0	0	0	0	0	0	0.423755	0	0	0	0	0	0	0	0	0	0	0	0	0	0	0	0	0	0	0	0	0	0	0	0	0	0	0	0	0	0	0	0	0	0
Pacific, Northeast	67	67	0	0	0	0	0	0	0	0	317.851	0	0	0	0	0	0	0	0	0	0	0	0	0	0	0	0	0	0	0	0	0	0	0	0	0	0	0	0	0	0	0	0	0	0	0	0	0	0
Atlantic, Western Central	31	31	0	0	0	0	0	0	0	0.266822	0	0	0	0	0	0	0	0	0	0	0	0	0	0	0	0	0	0	0	0	0	0	0	0	0	0	0	0	0	0	0	0	0	0	0	0	0	0	0
Pacific, Western Central	71	71	0	0	0	0	0	0	0	0	0	0	0	0	0.445414	0	160.593	0	0	0	0	0	0	0	0	0	0	0	0	0	0	0	0	0	0	0	0	0	0	0	0	0	0	0	0	0	0	0	0
Pacific, Southwest	81	81	0	0	0	0	0	0	0	0	7.30942e-05	0	0	0	0.513774	0	0	0	0	0	0	0	0	0	0	0	0	0	0	0	0	0	0	0	0	0	0	0	0	0	0	0	0	0	0	0	0	0	0
Indian Ocean, Western	51	51	0	0	0	0	0.142839	0	0	0	0	0	0	0	2.57927	0	0	5.98504	137.17	0	2.89718	0	0	0	0	0	0	0	0	26.2615	0	0	0	179.548	0	0	0	38.9811	4.44584	0	320.302	0	0	0	0	0.00994703	0	0	0
Atlantic, Southwest	41	41	0	0	0	0	0	0	0	0	0	0	0	0	0	0	0	0	0	0	0	0	0	0	0	0	3.29971	0.316974	0	0	0	0	0	0	0	0	0	0	0	0	0	0	0	0	0	0	0	0.110189	0
Atlantic, Northwest	21	21	0	0	0	0	0	0	0	0	759.209	0	0	0	0	0	0	0	0	0	0	0	0	0	0	0	0	0	0	0	0	0	0	0	0	0	0	0	0	0	0	0	0	0	0	0	0	0	0
Atlantic, Northeast	27	27	0	0	0	0	0	0	0	0	0.00039112	0	0	0	0	0	0	0	0	0	0	0	0	0	0	0	0	0	0	0	0	0	0	0	0	0	0	0	0	0	0	0	0	0	0	0	0	0	0
Pacific, Southeast	87	87	0	0	0	0	0	0	0	0	0.00612057	0	0	0	0	0	0	0	0	0	0	0	0	0	0	0	0	0	0	0	0	0	0	0	0	0	0	0	0	0	0	0	0	0	0	0	0	0	0
Pacific, Antarctic	88	88	0	0	0	0	0	0	0	0	0	0	0	0	0	0	0	0	0	0	0	0	0	0	0	0	0	0	0	0	0	0	0	0	0	0	0	0	0	0	0	0	0	0	0	0	0	0	0
Atlantic, Antarctic	48	48	0	0	0	0	0	0	0	0	0	0	0	0	0	0	0	0	0	0	0	0	0	0	0	0	0	0	0	0	0	0	0	0	0	0	0	0	0	0	0	0	0	0	0	0	0	0	0
Indian Ocean, Antarctic	58	58	0	0	0	0	0	0	0	0	0	0	0	0	0	0	0	0	0	0	0	0	0	0	0	0	0	0	0	0	0	0	0	0	0	0	0	0	0	0	0	0	0	0	0	0	0	0	0
	TOTAL		239.768	1549.49	104.186	0.997044	0.142839	17.8409	13.8451	0.266822	1114.9	24.8749	102.504	13.1083	38.3166	245.347	170.164	5.98504	1447.51	14.1606	2.89718	0.14085	42.8562	0	70.9479	114.9	488.85	269.778	30.9272	182.779	0.813111	32.8771	80.0211	202.618	103.179	69.9578	654.65	39.0408	4.44584	1738.64	392.76	1645.92	40.4016	1045.49	22.7604	4.77495	0.90681	12.6348	1120.48
RCP2.6	10
Tonnes DHA per country from Zone			Algeria	Angola	Benin	Botswana	British Indian Ocean Territory	Burkina Faso	Burundi	Cape Verde	Cameroon	Central African Republic	Chad	Comoros	Republic of Congo	Democratic Republic of the Congo	CÃ´te d'Ivoire	Djibouti	Egypt	Equatorial Guinea	Eritrea	Swaziland	Ethiopia	French Southern Territories	Gabon	Gambia	Ghana	Guinea	Guinea-Bissau	Kenya	Lesotho	Liberia	Libya	Madagascar	Malawi	Mali	Mauritania	Mauritius	Mayotte	Morocco	Mozambique	Namibia	SHN	Nigeria	Rwanda	Reunion	Saint Helena	SÃ£o TomÃ© and PrÃ­ncipe	Senegal
			DZA	AGO	BEN	BWA	IOT	BFA	BDI	CPV	CMR	CAF	TCD	COM	COG	COD	CIV	DJI	EGY	GNQ	ERI	SWZ	ETH	ATF	GAB	GMB	GHA	GIN	GNB	KEN	LSO	LBR	LBY	MDG	MWI	MLI	MRT	MUS	MYT	MAR	MOZ	NAM	NER	NGA	RWA	REU	SHN	STP	SEN
Africa - Inland waters	01	1	1.54899	30.9622	35.0881	1.23883	0	22.1674	17.2025	0	44.0961	30.9071	127.362	0	40.5419	242.334	11.8919	0	1441.95	1.07655	0	0.175006	53.2489	0	12.5124	4.20968	136.329	25.7205	0.159096	194.395	1.01029	2.37583	0.0106064	27.3359	128.2	86.9226	15.9096	0.0742448	0	16.6011	90.0271	3.04361	50.199	708.186	28.2798	0.0636384	0	0	31.9125
Oceania - Inland waters	06	6	0	0	0	0	0	0	0	0	0	0	0	0	0	0	0	0	0	0	0	0	0	0	0	0	0	0	0	0	0	0	0	0	0	0	0	0	0	0	0	0	0	0	0	0	0	0	0
America, South - Inland waters	03	3	0	0	0	0	0	0	0	0	0	0	0	0	0	0	0	0	0	0	0	0	0	0	0	0	0	0	0	0	0	0	0	0	0	0	0	0	0	0	0	0	0	0	0	0	0	0	0
America, North - Inland waters	02	2	0	0	0	0	0	0	0	0	0	0	0	0	0	0	0	0	0	0	0	0	0	0	0	0	0	0	0	0	0	0	0	0	0	0	0	0	0	0	0	0	0	0	0	0	0	0	0
Europe - Inland waters	05	5	0	0	0	0	0	0	0	0	0	0	0	0	0	0	0	0	0	0	0	0	0	0	0	0	0	0	0	0	0	0	0	0	0	0	0	0	0	0	0	0	0	0	0	0	0	0	0
Asia - Inland waters	04	4	0	0	0	0	0	0	0	0	0	0	0	0	0	0	0	0	0	0	0	0	0	0	0	0	0	0	0	0	0	0	0	0	0	0	0	0	0	0	0	0	0	0	0	0	0	0	0
Antarctic - Inland Waters	08	8	0	0	0	0	0	0	0	0	0	0	0	0	0	0	0	0	0	0	0	0	0	0	0	0	0	0	0	0	0	0	0	0	0	0	0	0	0	0	0	0	0	0	0	0	0	0	0
Pacific, Eastern Central	77	77	0	0	0	0	0	0	0	0	0.182116	0	0	0	1.98067	0	0	0	0	0	0	0	0	0	0	0	0	0	0	0	0	0	0	0	0	0	0	0	0	0	0	0	0	0	0	0	0	0	0
Atlantic, Southeast	47	47	0	1640.34	0	0	0	0	0	0	0	0	0	0	0	0	0	0	0	0	0	0	0	0	0	0	0.570156	0.542166	0	0.0706829	0	0	0	0	0	0	0	0	0	0	0.000879068	1845.8	0	0	0	0	1.01854	0.167871	0
Mediterranean and Black Sea	37	37	294.766	0	0	0	0	0	0	0	0	0	0	0	0	0	0	0	185.144	0	0	0	0	0	0	0	0	0	0	0	0	0	98.8799	0	0	0	0	0	0	132.098	0	0	0	0	0	5.82532	0	0	0
Atlantic, Eastern Central	34	34	0	74.1114	87.7113	0	0	0	0	0	0	0	0	15.1389	0	58.1035	0	0	0	15.3535	0	0	0	0	70.3081	128.786	433.461	286.738	35.5702	0	0	35.7617	0	1.23451	0	0	741.273	0	0	1869.09	0	0.158981	0	549.18	0	0	0	14.2922	1264.39
Indian Ocean, Eastern	57	57	0	0	0	0	0	0	0	0	0	0	0	0	0	0	0	0	0	0	0	0	0	0	0	0	0	0	0	0	0	0	0	0	0	0	0	0	0	0	0	0	0	0	0	0	0	0	0
Arctic Sea	18	18	0	0	0	0	0	0	0	0	2.73466	0	0	0	0	0	0	0	0	0	0	0	0	0	0	0	0	0	0	0	0	0	0	0	0	0	0	0	0	0	0	0	0	0	0	0	0	0	0
Pacific, Northwest	61	61	0	0	0	0	0	0	0	0	0	0	0	0	0.528011	0	0	0	0	0	0	0	0	0	0	0	0	0	0	0	0	0	0	0	0	0	0	0	0	0	0	0	0	0	0	0	0	0	0
Pacific, Northeast	67	67	0	0	0	0	0	0	0	0	396.042	0	0	0	0	0	0	0	0	0	0	0	0	0	0	0	0	0	0	0	0	0	0	0	0	0	0	0	0	0	0	0	0	0	0	0	0	0	0
Atlantic, Western Central	31	31	0	0	0	0	0	0	0	0.315178	0	0	0	0	0	0	0	0	0	0	0	0	0	0	0	0	0	0	0	0	0	0	0	0	0	0	0	0	0	0	0	0	0	0	0	0	0	0	0
Pacific, Western Central	71	71	0	0	0	0	0	0	0	0	0	0	0	0	0.522278	0	188.306	0	0	0	0	0	0	0	0	0	0	0	0	0	0	0	0	0	0	0	0	0	0	0	0	0	0	0	0	0	0	0	0
Pacific, Southwest	81	81	0	0	0	0	0	0	0	0	8.14758e-05	0	0	0	0.572687	0	0	0	0	0	0	0	0	0	0	0	0	0	0	0	0	0	0	0	0	0	0	0	0	0	0	0	0	0	0	0	0	0	0
Indian Ocean, Western	51	51	0	0	0	0	0.163304	0	0	0	0	0	0	0	2.94879	0	0	6.8425	156.822	0	3.31225	0	0	0	0	0	0	0	0	30.0239	0	0	0	205.272	0	0	0	44.5658	5.08278	0	366.191	0	0	0	0	0.0113721	0	0	0
Atlantic, Southwest	41	41	0	0	0	0	0	0	0	0	0	0	0	0	0	0	0	0	0	0	0	0	0	0	0	0	3.71915	0.357266	0	0	0	0	0	0	0	0	0	0	0	0	0	0	0	0	0	0	0	0.124196	0
Atlantic, Northwest	21	21	0	0	0	0	0	0	0	0	931.121	0	0	0	0	0	0	0	0	0	0	0	0	0	0	0	0	0	0	0	0	0	0	0	0	0	0	0	0	0	0	0	0	0	0	0	0	0	0
Atlantic, Northeast	27	27	0	0	0	0	0	0	0	0	0.000485309	0	0	0	0	0	0	0	0	0	0	0	0	0	0	0	0	0	0	0	0	0	0	0	0	0	0	0	0	0	0	0	0	0	0	0	0	0	0
Pacific, Southeast	87	87	0	0	0	0	0	0	0	0	0.00688614	0	0	0	0	0	0	0	0	0	0	0	0	0	0	0	0	0	0	0	0	0	0	0	0	0	0	0	0	0	0	0	0	0	0	0	0	0	0
Pacific, Antarctic	88	88	0	0	0	0	0	0	0	0	0	0	0	0	0	0	0	0	0	0	0	0	0	0	0	0	0	0	0	0	0	0	0	0	0	0	0	0	0	0	0	0	0	0	0	0	0	0	0
Atlantic, Antarctic	48	48	0	0	0	0	0	0	0	0	0	0	0	0	0	0	0	0	0	0	0	0	0	0	0	0	0	0	0	0	0	0	0	0	0	0	0	0	0	0	0	0	0	0	0	0	0	0	0
Indian Ocean, Antarctic	58	58	0	0	0	0	0	0	0	0	0	0	0	0	0	0	0	0	0	0	0	0	0	0	0	0	0	0	0	0	0	0	0	0	0	0	0	0	0	0	0	0	0	0	0	0	0	0	0
	TOTAL		296.315	1745.41	122.799	1.23883	0.163304	22.1674	17.2025	0.315178	1374.18	30.9071	127.362	15.1389	47.0943	300.438	200.198	6.8425	1783.92	16.4301	3.31225	0.175006	53.2489	0	82.8204	132.995	574.08	313.358	35.7293	224.49	1.01029	38.1375	98.8905	233.842	128.2	86.9226	757.182	44.64	5.08278	2017.79	456.219	1849	50.199	1257.37	28.2798	5.90033	1.01854	14.5843	1296.31
[truncated: 191 more columns]

## Sheet: DHA per Capita
Population Statistics from UN World Population Statistics: The 2017 Revision, as described in the main text
Population values are in thousands, DHA is the median value from the "model output summary" in g DHA per capita per year
100 mg DHA/ca/day = 36.5 g DHA /ca/yr		Percent of population <	36.5	g/yr/ca			0.577808	0.959338	0.928849	0.803734	0.788027
		Percent of population <	18.25	g/yr/ca			0.508002	0.609908	0.54458	0.528759	0.50646
		Percent of population <	91.25	g/yr/ca			0.94717	0.989152	0.975296	0.974576	0.960717
		DHA per capita (even)					50.2817	12.1538	21.1609	24.2559	29.6293
							27.6312	7.93671	13.7323	16.3016	19.2908
						SUM TOTAL	323622	116785	207968	238848	292233
						RCP TOTAL	324046	117016	208292	239203	292638
						REMAINDER	423.979	231.567	324.129	354.839	404.963
						% Remainder (not shown on map)	0.00130839	0.00197894	0.00155613	0.00148342	0.00138384
			Pop (thousands) 2014	Pop (thousands) 2100 (medium variant)	Pop (thousands) 2100 (low variant)	Pop (thousands) 2100 (high variant)	g DHA Per Capita per year (Base Case)	g DHA Per Capita per year (RCP 8.5)	g DHA Per Capita per year (RCP 6.0)	g DHA Per Capita per year (RCP 4.5)	g DHA Per Capita per year (RCP 2.6)
	Algeria	DZA	39113.3	62556.5	40996.4	91530.1	9.90539	1.62341	3.03292	3.83283	4.73676
	Angola	AGO	26920.5	172861	124856	233474	65.3455	5.98931	8.28768	8.96382	10.0972
	Benin	BEN	10286.7	44325	30896	61674.2	13.3777	1.224	2.09725	2.35051	2.77043
	Botswana	BWA	2168.57	3773.61	2411.46	5638.31	0.624387	0.0962887	0.226634	0.264215	0.328287
	British Indian Ocean Territory	IOT
	Burkina Faso	BFA	17586	81722.9	57123.7	113433	1.37773	0.0795595	0.187259	0.21831	0.271251
	Burundi	BDI	9891.79	54513.6	39073.3	74071.5	1.90079	0.0925569	0.217851	0.253975	0.315564
	Cape Verde	CPV	526.437	714.086	426.977	1126.46	0.692027	0.217543	0.338105	0.373655	0.441373
	Cameroon	CMR	22239.9	91640.5	64533.6	126387	71.9421	6.55064	10.4765	12.166	14.9954
	Central African Republic	CAF	4515.39	14055.3	9570.9	19971.1	7.48134	0.644971	1.51806	1.76979	2.19897
	Chad	TCD	13569.4	61690.7	43966.2	84211.2	10.2587	0.605537	1.42525	1.66159	2.06452
	Comoros	COM	759.385	2161.09	1443.16	3104.51	22.561	3.51113	5.48986	6.06561	7.00522
	Republic of Congo	COG	4871.1	23576.6	16383.2	32988.5	10.5454	0.652832	1.40875	1.6252	1.99751
	Democratic Republic of the Congo	COD	73722.9	378975	269073	520530	4.48469	0.264399	0.561595	0.647397	0.792763
	CÃ´te d'Ivoire	CIV	22531.3	103563	71838.5	144890	9.80671	0.966545	1.49159	1.64309	1.9331
	Djibouti	DJI	912.164	1263.81	797.533	1892.11	7.7731	3.0242	4.28983	4.7357	5.41417
	Egypt	EGY	91812.6	198748	127954	296477	21.5747	2.88824	6.23006	7.28315	8.97579
	Equatorial Guinea	GNQ	1129.42	4740.89	3289	6678.95	16.4261	1.68981	2.69474	2.98691	3.46561
	Eritrea	ERI	4746.05	14781.2	9967.77	21150.9	0.723175	0.125168	0.17755	0.196004	0.224085
	Swaziland	SWZ	1295.1	2457.3	1496.97	3809.08	0.147695	0.0208889	0.049166	0.0573188	0.0712186
	Ethiopia	ETH	97366.8	249530	165145	363216	0.597747	0.0625907	0.147319	0.171748	0.213397
	French Southern Territories	ATF
	Gabon	GAB	1875.71	4996.32	3397.01	7102.19	49.7105	7.78762	12.7568	14.2	16.5763
	Gambia	GMB	1917.85	7179.8	5024.71	9913.91	78.3931	9.1624	14.4618	16.0032	18.5236
	Ghana	GHA	26962.6	76754.6	51660.5	109690	23.8792	3.38514	5.69821	6.36899	7.47942
	Guinea	GIN	11805.5	48326.9	33503.2	67643.1	29.9445	3.14118	5.03262	5.58236	6.48414
	Guinea-Bissau	GNB	1725.74	5900.59	4006.95	8381.38	23.4265	3.02936	4.74283	5.24137	6.05521
	Kenya	KEN	46024.2	142124	94941.1	205657	5.29405	0.51948	1.11205	1.28606	1.57954
	Lesotho	LSO	2145.78	3904.99	2367.49	6083.18	0.51461	0.0758837	0.178607	0.208224	0.258718
	Liberia	LBR	4390.74	17800.5	12187.9	25204.4	9.80878	1.0461	1.66658	1.84698	2.1425
	Libya	LBY	6204.11	7431.45	4559.58	11343.3	20.8586	4.56404	8.517	10.7679	13.307
	Madagascar	MDG	23589.8	98001.6	66345	140187	10.3427	1.25809	1.86204	2.06749	2.3861
	Malawi	MWI	17068.8	75710.6	51748.7	107629	8.20922	0.496653	1.16897	1.36281	1.69329
	Mali	MLI	16962.8	83207.1	58538.9	114952	5.60082	0.306404	0.721181	0.840767	1.04465
	Mauritania	MRT	4063.92	15519	10911.9	21406.3	210.702	24.2416	38.1407	42.1839	48.7908
	Mauritius	MUS	1257.22	931.656	535.659	1499.02	36.7964	26.7426	37.9563	41.9048	47.9147
	Mayotte	MYT	233.638	743.847	514.262	1048.58	22.5429	3.81677	5.4141	5.97682	6.8331
	Morocco	MAR	34318.1	43840.2	27335.2	66604.3	67.2018	22.5135	35.6015	39.6586	46.026
	Mozambique	MOZ	27212.4	135046	96584.6	183947	17.5602	1.71015	2.60871	2.90833	3.37824
	Namibia	NAM	2370.99	5834.53	3772.81	8658.58	780.486	190.924	261.354	282.099	316.907
	SHN	NER	19148.2	192187	144102	251441	2.86539	0.0766115	0.18032	0.210221	0.2612
	Nigeria	NGA	176461	793942	566673	1.08218e+06	7.90853	0.608323	1.15787	1.31683	1.5837
	Rwanda	RWA	11345.4	28184.8	18639	41007.3	2.72443	0.294295	0.692681	0.807542	1.00337
	Reunion	REU	856.867	937.703	579.101	1448.35	8.99152	2.15742	4.03256	5.09218	6.29232
	Saint Helena	SHN	4.054	3.516	2.135	5.466	251.408	174.675	238.97	257.91	289.686
	SÃ£o TomÃ© and PrÃ­ncipe	STP	191.266	607.347	408.083	868.009	86.093	12.0844	18.8392	20.8033	24.0131
	Senegal	SEN	14546.1	64806.3	45915.6	88831.3	100.768	9.92334	15.6299	17.2898	20.0028
	Seychelles	SYC	93.254	80.309	46.511	128.345	1829.99	1145.69	1625.03	1793.85	2050.82
	Sierra Leone	SLE	7079.16	16491.4	10565.6	24567.8	73.9235	14.0272	21.9651	24.2746	28.0449
	Somalia	SOM	13513.1	78971.9	56199.4	107945	9.1863	0.846529	1.20154	1.32654	1.5168
	South Africa	ZAF	54539.6	76487.7	47003.8	117759	41.9215	17.9796	24.6171	26.5752	29.8577
	South Sudan	SSD	11531	42794.4	29374.5	60251.4	3.72182	0.269115	0.633415	0.738449	0.917523
	Sudan	SDN	37737.9	138648	97550.4	190695	1.32305	0.12056	0.239211	0.274695	0.333906
	Tanzania	TZA	52234.9	303832	213235	421501	11.6362	0.787161	1.38656	1.57272	1.87665
	Togo	TGO	7228.91	25246.5	16974.3	36218.4	5.39887	0.644383	1.05646	1.17613	1.37321
	Tunisia	TUN	11143.9	13321.1	8369.18	20111.5	26.2927	5.76602	10.7833	13.6221	16.8352
	Uganda	UGA	38833.3	213758	149850	296715	17.0822	0.832777	1.9601	2.28513	2.83928
	Zambia	ZMB	15621	94409.6	67073.6	129414	7.42919	0.329866	0.776404	0.905148	1.12465
	Zimbabwe	ZWE	15411.7	40687.1	26421.8	60238.7	1.8617	0.189238	0.445408	0.519266	0.645188
	Anguilla	AIA	14.459	12.515	7.387	19.87	179.807	88.5811	137.672	152.148	179.722
	Antigua and Barbuda	ATG	98.875	122.961	75.883	189.171	83.8829	28.5571	44.5817	49.3535	58.3494
	Argentina	ARG	42981.5	57747.5	36679.7	87009.5	46.7751	20.8012	28.758	30.802	34.7449
	Aruba	ABW	103.795	96.194	59.485	147.005	21.1502	9.73127	15.1243	16.7146	19.7438
	Bahamas	BHS	382.169	467.615	303.662	693.483	40.1574	13.9946	21.7503	24.0373	28.3935
	Barbados	BRB	283.385	255.126	157.622	389.855	47.1608	22.1853	34.6275	38.3308	45.3157
	Belize	BLZ	351.694	687.935	437.945	1038.63	2036.56	463.891	722.837	798.274	921.889
	Bermuda	BMU	62.382	41.336	25.131	64	30.5789	19.6779	30.5834	33.7991	39.9245
	Bolivia	BOL	10562.2	17946.3	11418.6	27012.5	0.809987	0.125062	0.314222	0.369155	0.45616
	Bonaire, Sint Eustatius and Saba	BES	24.071	31.829	21.494	45.995	37.8098	12.1928	18.9499	20.9425	24.7379
	Brazil	BRA	204213	190423	113644	301360	10.3022	5.35713	8.50673	9.36519	10.8735
	British Virgin Islands	VGB	29.588	35.367	22.757	52.596	287.998	102.739	159.676	176.465	208.446
	Canada	CAN	35604.7	51622	36369.6	71963.1	16.5045	2.94778	6.22971	7.75877	9.64718
	Cayman Islands	CYM	59.172	98.901	68.57	139.553	41.3181	11.2364	16.1457	17.9312	22.2493
	Chile	CHL	17613.8	18756.8	11829.4	28523.2	1636.02	475.226	894.154	1036.7	1269.53
	Colombia	COL	47791.9	44826.4	26271.1	71358.3	4.33691	1.70962	3.19575	3.64199	4.34785
	Costa Rica	CRI	4757.57	5027.69	3119.47	7734.28	77.952	14.2272	34.9627	46.2248	58.5552
	Cuba	CUB	11439.8	8119.5	4917.3	12648.3	15.3851	2.76728	10.6792	14.5214	18.7256
	CuraÃ§ao	CUW	156.512	188.38	126.786	273.153	711.199	262.069	409.499	452.378	522.398
	Dominica	DMA	72.778	56.914	31.665	93.073	512.344	416.42	548.91	583.904	654.151
	Dominican Republic	DOM	10405.8	12113.9	7032.04	19475.1	11.7923	3.98692	6.51838	7.3403	8.75412
	Ecuador	ECU	15903.1	24320.6	15425.6	36872.4	90.7533	35.0407	47.333	51.249	57.875
	El Salvador	SLV	6281.19	5404.06	2834.42	9176.89	10.0502	4.53778	7.90822	8.80314	10.4165
	Falkland Islands	FLK	2.887	2.579	1.652	3.866	20013.5	13457	18541.6	19844.9	22367.5
	French Guiana	GUF	261.623	873.69	627.285	1189.91	37.0841	4.72537	7.35913	8.13564	9.61258
	Greenland	GRL	56.382	44.029	24.922	70.823	13067.8	7631.37	10968.3	12174.2	15048.6
	Grenada	GRD	106.36	70.258	32.728	125.123	62.1984	40.2125	62.4605	69.0178	81.5085
	Guadeloupe	GLP	450.884	341.089	204.111	531.921	47.0765	26.5128	41.2281	45.5724	53.8373
	Guatemala	GTM	15923.6	32020.4	20687.8	47649.9	9.46479	1.39889	2.87498	3.40448	4.14103
	Guyana	GUY	763.393	588.127	280.4	1041.75	82.9328	45.6349	71.3347	78.9099	93.2795
	Haiti	HTI	10572.5	12840.3	7472.42	20315.8	5.86216	1.81513	3.05642	3.47762	4.16894
	Honduras	HND	8809.22	13437.2	8357.15	20612.9	19.5717	1.20548	6.05312	8.42355	11.0092
	Jamaica	JAM	2862.09	1435.5	574.974	2705.9	23.3011	17.9058	29.6729	33.5749	40.1382
	Martinique	MTQ	387.204	281.663	169.204	437.913	26.6711	15.593	24.2746	26.8439	31.7192
	Mexico	MEX	124222	151491	92724.6	235452	35.1173	10.5221	19.0794	21.4337	25.4925
	Montserrat	MSR	5.098	4.68	2.822	7.351	30.2566	14.054	21.8427	24.1394	28.5142
	Nicaragua	NIC	6014	7048.82	4212.73	11134.1	20.2729	8.08579	12.332	13.4487	15.6154
	Panama	PAN	3903.99	6539.83	4246.05	9757.12	83.9575	24.8698	37.6205	40.1553	45.9819
	Paraguay	PRY	6552.58	8617.22	5161.18	13497.5	3.81261	0.760569	1.91095	2.24502	2.77415
	Peru	PER	30973.4	40783.4	25562.9	62001.4	249.043	114.989	152.395	165.226	186.028
	Puerto Rico	PRI	3680.72	2034.97	1059.3	3460.26	1.11459	0.852016	1.33158	1.47472	1.7439
	Saint-BarthÃ©lemy	BLM
	Saint Kitts and Nevis	KNA	53.739	55.328	33.042	86.61	1840.36	790.51	1235.77	1365.4	1578.24
	Saint Lucia	LCA	176.421	128.057	72.125	210.077	33.6796	19.6582	30.6758	33.9534	40.1387
	Saint Vincent and the Grenadines	VCT	109.357	77.302	40.306	131.765	1104.58	692.591	1081.56	1194.72	1380.76
	Saint-Martin	MAF
	Sint Maarten	SXM	37.697	62.758	42.783	89.959	18.4982	4.73797	7.36374	8.13801	9.61287
	Saint Pierre and Miquelon	SPM	6.277	7.092	4.563	10.585	2150.57	873.939	1256.73	1393.23	1708.71
	Suriname	SUR	547.928	576.392	336.836	913.455	206.277	83.4038	129.949	143.672	169.764
	Trinidad and Tobago	TTO	1354.49	982.905	553.845	1596.6	30.2458	17.7626	27.6165	30.5244	36.059
	Turks and Caicos Islands	TCA	33.739	52.435	35	76.611	642.379	176.25	273.927	302.729	357.593
	United States	USA	317719	447483	301672	644260	4.14309	0.523333	1.55385	2.04412	2.60179
	Uruguay	URY	3419.55	3229.22	1945.2	5048.09	712.282	343.374	493.311	547.726	679.246
	Virgin Islands, U.S.	VIR	105.11	55.768	27.284	97.387	23458	22573.3	32919.8	36009.2	41458.9
	Venezuela	VEN	30738.4	41642.1	25538.3	64761.3	12.8832	4.07323	6.50444	7.20333	8.49335
	Afghanistan	AFG	32758	70409.6	44841.5	105167	0.117445	0.0110048	0.0320277	0.0390473	0.0509659
	Armenia	ARM	2906.22	1848.57	1003.64	3060.92	9.03965	2.86225	8.33013	10.1559	13.2558
	Azerbaijan	AZE	9503.77	9558.62	5677.05	15189.8	0.228045	0.0456651	0.132901	0.162029	0.211486
	Bahrain	BHR	1336.4	2246.26	1553.6	3209.32	58.1983	18.6643	26.4753	29.2271	33.4144
	Bangladesh	BGD	159405	173549	100450	281210	46.1378	13.7947	27.7826	32.4204	40.2642
	Bhutan	BTN	776.448	857.736	516.717	1341.61	0.339767	0.0619447	0.18028	0.219792	0.286881
	Brunei	BRN	411.704	486.608	306.399	735.722	51.9053	20.3953	30.8842	33.9114	39.7656
	Cambodia	KHM	15270.8	22752.6	13447.9	35025.8	89.2536	14.4813	36.1769	43.3138	55.3849
	China	CHN	1.39011e+06	1.02067e+06	616708	1.58627e+06	38.8564	10.8584	30.8927	37.591	48.9434
	Hong Kong	HKG	7194.56	8298.64	5720.71	11726.2	216.99	49.6325	102.817	121.092	150.904
	Macao	MAC	588.781	1052.34	754.432	1447.63	0	0	0	0	0
	Cyprus	CYP	1152.31	1323.3	882.85	1931.82	15.8628	3.61507	6.76425	8.5497	10.5701
	Georgia	GEO	3992.35	2540.25	1382.26	4191.67	61.525	25.3138	47.3389	59.8376	73.9715
	India	IND	1.29386e+06	1.5166e+06	906865	2.38835e+06	14.6794	4.56419	8.45182	9.75595	11.9222
	Indonesia	IDN	255131	306026	182847	479568	63.0934	20.4817	35.7094	40.5238	49.0322
	Iran	IRN	78411.1	72462.3	42391.9	115284	25.4789	11.5426	19.3269	21.9996	26.2893
	Iraq	IRQ	35006.1	155556	106470	220534	4.56195	0.23465	0.616491	0.74433	0.960234
	Israel	ISR	7941.33	17124.3	12032.6	23710	5.90356	0.607347	1.52598	1.87763	2.41269
	Japan	JPN	128163	84532.4	54308.7	125689	72.0794	32.052	62.4247	72.6233	89.4509
	Jordan	JOR	8809.31	17319.5	11364.1	25335.4	0.422782	0.0630231	0.136468	0.161233	0.202465
	Kazakhstan	KAZ	17487.8	25738	16558.2	38088.6	3.93343	0.538264	1.56653	1.90987	2.49283
	North Korea	PRK	25116.4	23581.2	14272.1	36554.6	19.3694	5.39859	11.3036	13.3301	16.6417
	South Korea	KOR	50385.6	38707.1	24762.1	57490.7	74.2987	32.0581	58.2248	66.7555	81.1231
	Kuwait	KWT	3782.45	6231.15	4176.18	9024.66	2.78382	0.881618	1.27664	1.41518	1.62797
	Kyrgyzstan	KGZ	5774.57	8851.93	5426.38	13549.4	0.25537	0.0335517	0.097647	0.119048	0.155386
	Laos	LAO	6576.4	8200.03	4675.4	13296.6	46.9531	7.58405	22.0722	26.9098	35.1236
	Lebanon	LBN	5603.28	4349.74	2490.91	7002.88	3.60022	1.18652	2.31466	2.91377	3.62457
	Malaysia	MYS	30228	41799.4	26768.7	62378.8	139.799	51.9426	75.7357	83.1196	96.178
	Maldives	MDV	408.247	496.493	317.873	747.014	1019.52	451.888	641.004	707.627	809.007
	Mongolia	MNG	2923.9	4540.77	2883.52	6764.63	0.0307019	0.00398164	0.0115879	0.0141277	0.0184399
	Myanmar	MMR	51924.2	54742.6	31729.6	87230	113.294	39.8839	73.1941	84.2028	102.788
	Nepal	NPL	28323.2	29317.9	16104.2	48905.4	4.19791	0.816784	2.37712	2.89812	3.78272
	Oman	OMN	3960.93	6572.12	4552.03	9302.17	153.747	49.9481	70.8519	78.2161	89.422
	Pakistan	PAK	185546	351943	223784	527649	12.8175	3.15684	4.91022	5.51774	6.47476
	Palestina	PSE	4537.43	15114.5	10257.4	21557.6	3.28202	0.257572	0.482941	0.610291	0.754741
	Philippines	PHL	100102	173060	108970	261406	40.9978	9.77141	16.1296	18.0393	21.5956
	Qatar	QAT	2374.42	3971.42	2993.59	5298.91	38.3058	12.3366	17.5072	19.3286	22.1008
	Saudi Arabia	SAU	30776.7	44028.7	29028.8	64290.6	7.17005	2.61655	3.78734	4.19801	4.82863
	Singapore	SGP	5448.34	5431.92	3770.89	7733.14	2.05468	0.914295	1.43028	1.58204	1.87058
	Sri Lanka	LKA	20623.6	15035.7	7985.81	24961.8	71.2052	51.4431	75.0248	82.7009	95.5483
	Syria	SYR	19203.1	38166.9	24798.3	56373.1	1.21053	0.143317	0.323974	0.402489	0.510734
	Taiwan	TWN	23413.7	16886.9	10509.8	25563.5	127.684	55.8728	105.38	121.654	149.016
	Tajikistan	TJK	8362.75	18928.2	12171.9	28155.3	0.354367	0.0315323	0.0917699	0.111883	0.146034
	Thailand	THA	68416.8	47535.7	27993.7	75662.7	130.855	88.2135	135.305	149.749	175.855
	Timor-Leste	TLS	1212.81	3847.76	2605.29	5459.97	13.8907	2.51128	3.47807	3.79073	4.31207
	Turkey	TUR	77030.6	85776.3	52660.5	131797	39.2182	9.04748	17.5186	22.0688	27.4226
	Turkmenistan	TKM	5466.24	8323.98	5110.84	12771.3	5.03734	0.666229	1.93895	2.36392	3.08547
	United Arab Emirates	ARE	9070.87	14776.3	10906.1	20122.3	1312.21	243.802	447.366	536.909	658.508
	Uzbekistan	UZB	30499.6	38142.2	22935.3	59649.7	2.78662	0.448777	1.30609	1.59235	2.07839
	Vietnam	VNM	92544.9	107646	67458.6	162987	80.9561	21.3933	44.081	51.3478	64.1461
	Yemen	YEM	26246.3	53535.7	34107.6	80012.2	43.9001	11.6016	16.4568	18.1673	20.7701
	Albania	ALB	2920.78	1657.31	860.303	2809.69	8.08463	2.18744	6.78851	8.62243	11.6711
	Austria	AUT	8633.22	8189.36	5448.57	11897.8	2.14951	0.0894296	1.04957	1.33994	1.98706
	Belarus	BLR	9484.85	7605.14	4680.43	11648.4	5.97578	0.294128	3.45197	4.40695	6.53531
	Belgium	BEL	11219.2	13022	8770.6	18711.7	8.45272	3.23157	4.72045	5.25702	6.55011
	Bosnia and Herzegovina	BIH	3566	2217.03	1297.73	3514.12	5.02425	0.385771	3.75087	4.78673	7.05263
	Bulgaria	BGR	7222.15	3849.98	2211.75	6149.26	10.5463	2.66728	9.38291	11.9275	16.3929
	United Kingdom	GBR	65015.7	80975.5	54707.9	116555	178.521	84.4114	112.956	122.872	139.375
	Croatia	HRV	4257.53	2517.59	1496.99	3939.98	22.0999	11.1785	21.4794	25.129	31.4822
	Czech Republic	CZE	10598.5	8892.17	5744.16	13155.1	11.2102	0.527313	6.1887	7.9008	11.7165
	Denmark	DNK	5663.91	6814.92	4583.95	9810.71	510.593	186.306	274.151	305.687	381.569
	Estonia	EST	1318.36	890.759	536.281	1380.16	204.97	129.162	194.206	217.294	272.519
	Faroe Islands	FRO	48.842	57.189	37.717	83.397	50268.6	19515.1	28041.6	31142.2	38639.6
	Finland	FIN	5459.72	6138.57	4144.73	8850.46	154.671	52.0358	85.0467	96.396	123.23
	France	FRA	64190.6	74241.7	49494.4	107771	28.5913	9.96333	15.6212	17.6551	22.0801
	Germany	DEU	81489.7	71033.3	47283.4	103076	12.4907	5.44931	8.90547	10.0829	12.8258
	Gibraltar	GIB	34.038	37.272	24.885	54.11	0	0	0	0	0
	Greece	GRC	11264.7	7422.82	4674.43	11182.6	51.8287	20.688	38.9781	48.9895	60.6518
	Hungary	HUN	9813.33	6388.05	3879.26	9864.97	11.5217	0.698524	8.19809	10.4661	15.5207
	Iceland	ISL	328.459	382.627	252.069	559.265	13022.2	5076.62	7299.64	8107.62	10060.8
	Ireland	IRL	4686.35	6388.8	4333.67	9130.91	164.451	54.5205	78.6447	87.3989	108.553
	Isle of Man	IMN	82.59	104.713	71.817	149.059	0	0	0	0	0
	Italy	ITA	59585.7	47819.3	31876.3	69308	14.2372	4.01678	8.86504	11.0723	14.1802
	Latvia	LVA	2016.12	1149.33	675.21	1807.77	178.095	139.438	206.127	228.952	279.892
	Lithuania	LTU	2961.85	1904	1113.94	3005.56	79.8742	50.1722	81.5516	91.2898	110.319
	Macedonia	MKD	2077.49	1467.06	855.183	2325.36	3.57271	0.199668	2.34337	2.99165	4.43649
	Malta	MLT	425.57	352.199	224.601	527.235	174.65	82.2851	133.56	152.389	179.089
	Moldova	MDA	4069.94	1952.91	986.194	3374.84	13.4704	1.10791	13.0028	16.6	24.617
	Monaco	MCO	38.132	60.055	44.286	79.893	0	0	0	0	0
	Montenegro	MNE	627.674	448.946	263.084	710.323	16.0392	2.51653	10.5764	13.4581	18.8378
	Netherlands	NLD	16889.4	16479.6	10736.9	24297.4	72.149	32.8536	48.3734	53.8345	66.5275
	Norway	NOR	5140.31	8112.11	5675.77	11374.2	2701.59	778.091	1118.09	1241.74	1540.77
	Poland	POL	38293.1	21241.9	12117.6	34227.6	40.0145	27.5756	45.8965	51.8492	64.7941
	Portugal	PRT	10471.2	6603.91	4129.9	10031.4	61.7211	44.6692	64.6329	71.7123	88.2605
	Romania	ROU	19972.7	12082.4	7058.19	19163	845.179	448.13	810.224	936.707	1160.95
	Russia	RUS	143761	124013	77181.9	188380	14.0385	0.936191	7.67908	9.72654	14.2927
	Serbia	SRB	8884.71	5464.28	3091.23	8802.8	6.0094	0.38562	4.52575	5.77779	8.5682
	Slovakia	SVK	5432.84	3833.8	2311.76	5950.18	2.89919	0.162141	1.90293	2.42938	3.60266
	Slovenia	SVN	2070.84	1661.8	1072.07	2463.11	2.98967	0.278741	1.74093	2.21898	3.20024
	Spain	ESP	46521.8	36378.2	23949.7	53166.1	79.8776	45.6785	68.6942	76.9056	91.8883
	Sweden	SWE	9689.38	13415.5	9219.82	19004.4	86.6602	25.5871	39.5697	44.476	56.1741
	Switzerland	CHE	8229.63	10482.4	7318.4	14677.5	2.15588	0.0667976	0.783957	1.00084	1.4842
	Ukraine	UKR	44883.4	28185.6	16541.7	44518.1	4.93113	0.34698	3.64826	4.65197	6.87519
	American Samoa	ASM	55.437	40.263	17.821	71.347	67.4829	42.5693	66.2972	71.9434	83.7055
	Australia	AUS	23474.7	41834.6	29770	57740.2	20.8404	6.93793	9.44789	10.2091	11.5559
	Cook Islands	COK	17.588	15.625	9.439	24.349	2937.85	1624.01	2487.57	2632.25	3014.43
	Fiji	FJI	885.806	846.454	464.661	1386.78	54.356	26.1949	40.0579	43.9262	51.4181
	French Polynesia	PYF	275.484	291.986	180.078	447.998	205.356	90.5827	142.799	151.301	174.271
	Guam	GUM	160.967	176.71	107.198	272.72	4.58452	1.77051	2.81739	3.20734	3.78309
	Kiribati	KIR	110.458	243.125	160.344	350.514	1673.19	350.737	537.971	586.511	685.755
	Marshall Islands	MHL	52.898	71.925	44.547	108.234	2099.93	711.956	1092.7	1191.23	1392.85
	Micronesia	FSM	104.015	110.629	60.36	179.298	622.054	269.533	413.713	451.094	527.457
	Nauru	NRU	11.07	9.321	5.456	14.674	44.9416	24.791	37.5577	41.2197	48.3228
	New Caledonia	NCL	265.497	438.53	299.486	624.628	80.5771	22.6265	34.3583	37.6832	44.1479
	New Zealand	NZL	4566.7	6130.83	4136.71	8826.93	190.091	92.49	120.716	128.136	143.003
	Niue	NIU	1.616	1.743	1.067	2.645	170.521	74.6513	117.763	123.972	142.341
	Northern Mariana Islands	MNP	54.468	35.716	19.621	59.014	40.9637	27.8152	43.7989	47.7588	55.8708
	Palau	PLW	21.094	28.634	18.723	42.096	139.088	47.6003	72.0648	79.1245	92.7787
	Papua New Guinea	PNG	7755.78	18959.4	12617	27354.4	53.834	9.84677	15.3086	16.9644	19.9018
	Pitcairn Islands	PCN
	Samoa	WSM	192.29	268.08	161.946	408.773	106.588	36.0313	56.7551	59.8985	68.8483
	Solomon Islands	SLB	575.504	1457.88	974.854	2091.11	201.339	36.6418	56.2064	61.3529	71.7241
	Tokelau	TKL	1.219	1.496	0.94	2.315	781.497	299.766	472.339	498.588	573.239
	Tonga	TON	105.782	158.212	96.101	240.536	48.5367	15.1984	23.6816	25.2918	29.2553
	Tuvalu	TUV	10.908	17.579	10.875	26.544	1001.84	286.681	439.462	479.513	560.844
	Vanuatu	VUT	258.85	674.676	454.184	968.694	232.13	44.1702	65.3119	70.9544	82.065
	Wallis and Futuna	WLF	12.285	9.361	5.675	14.527	90.3074	55.058	83.3555	91.5213	107.315
